# Supplementary material for: A novel long noncoding RNA SP100-AS1 induces radioresistance of colorectal cancer via sponging miR-622 and stabilizing ATG3
Source: Cell Death Differ. 2022 Aug 17;30(1):111–24. doi: 10.1038/s41418-022-01049-1 (PMC9883267; doi:10.1038/s41418-022-01049-1)
Supplement: Supplementary file 8 — Supplementary Table 1 [file 41418_2022_1049_MOESM8_ESM.xls]

## Sheet: Table S1
lncRNA_id	BaseMean	BaseMean_case	BaseMean_control	FoldChange	log2FoldChange	pValue	qValue	Regulation	Expression_1	Expression_3	Expression_5	Expression_6	Expression_13	Expression_14	Expression_17	Expression_18	Expression_4	Expression_7	Expression_8	Expression_9	Expression_10	Expression_11	Expression_15	Expression_16	Chrom	Start	End	Strand	lncRNA_symbol	partnerRNA_transcript	distance	direction	type	location	subtype	partnerRNA_gene	Dbxref	product	GO_id	GO_term	pathway	pathway_description
ENST00000317019	15.1767	30.1005	0.252831	119.054	6.89547	0.0355485	1	Up	0.0207616	0.0298537	0.00701004	0.432297	0.0385725	1.2e-20	2.99e-11	2.40425	1.94e-27	0.0101333	7.96e-28	8.5e-43	0.0150762	6.64e-26	0	0	Chr11	130672956	130717352	+	C11orf44	NM_001271983.1	0	sense	genic	exonic	containing	C11orf44	GeneID:283171,Genbank:NM_001271983.1,HGNC:HGNC:26805	chromosome 11 open reading frame 44	GO:0005576	extracellular region
ENST00000357045	1.04988	1.96209	0.13767	14.2521	3.8331	0.0410818	1	Up	0.0741165	0	0	0.379679	0	0.120322	0.351213	0.232257	0	0	0	0.0613793	0	0	0	0	Chr2	177603089	177618572	+	AC073834.1	NM_152275.3	0	antisense	genic	exonic	overlapping	TTC30A	GeneID:92104,Genbank:NM_152275.3,HGNC:HGNC:25853	tetratricopeptide repeat domain 30A	GO:0005929,GO:0030992,GO:0042073,GO:0060271	cilium|intraciliary transport particle B|intraciliary transport|cilium assembly
ENST00000366105	1.60524	0	3.21049	0	#NUM!	0.00948295	1	Down	1.27e-18	5.59e-21	4.26e-06	0.0136993	3.04e-29	3.75e-20	1.15e-32	3.08e-28	0.000343088	0.196086	1.18681	0.53953	0.0480123	0.533874	3.58e-23	1.36e-24	Chr1	145941196	145942249	+	LIX1L-AS1	NM_153713.2	0	antisense	genic	intronic	nested	LIX1L	GeneID:128077,Genbank:XM_017000316.1,HGNC:HGNC:28715	limb and CNS expressed 1 like	GO:0005737,GO:0097352	cytoplasm|autophagosome maturation
ENST00000366136	1.77709	3.55419	0	Inf	Inf	0.0286778	1	Up	0.0750537	8.76e-17	0.0930545	3.17e-10	5.52e-12	0.0224148	0.761742	1.29693	3.41e-12	1.73e-06	8.6e-07	0.000785669	3.94e-15	5.7e-19	6.07e-21	9.6e-09	Chr1	166081183	166087483	+	AL626787.1	NM_001320302.1	0	antisense	genic	intronic	nested	FAM78B	GeneID:149297,Genbank:NM_001320302.1,HGNC:HGNC:13495	family with sequence similarity 78 member B
ENST00000366218	2.82865	5.41985	0.237444	22.8258	4.51259	0.00182529	1	Up	0.129551	0.463	2.36e-10	0.00393999	0.395962	0.065093	0.108063	0.161024	5.46e-32	1.7e-26	0.0388182	1.47e-18	1.62e-09	0.0442226	5.69e-05	0.00963079	Chr2	68361214	68365584	-	AC015969.1	NM_002664.2	0	antisense	genic	intronic	overlapping	PLEK	GeneID:5341,Genbank:NM_002664.2,HGNC:HGNC:9070,MIM:173570	pleckstrin	GO:0002244,GO:0002576,GO:0005080,GO:0005576,GO:0005737,GO:0005829,GO:0006904,GO:0007229,GO:0010572,GO:0010920,GO:0010925,GO:0016020,GO:0030030,GO:0030836,GO:0030845,GO:0030866,GO:0031529,GO:0031532,GO:0032233,GO:0032587,GO:0033625,GO:0042803,GO:0043325,GO:0045744,GO:0046488,GO:0050849,GO:0060305,GO:0070493,GO:0070527,GO:0070528,GO:0070560	hematopoietic progenitor cell differentiation|platelet degranulation|protein kinase C binding|extracellular region|cytoplasm|cytosol|vesicle docking involved in exocytosis|integrin-mediated signaling pathway|positive regulation of platelet activation|negative regulation of inositol phosphate biosynthetic process|positive regulation of inositol-polyphosphate 5-phosphatase activity|membrane|cell pr…
ENST00000366278	6.56703	11.0817	2.05232	5.39963	2.43286	0.0204645	1	Up	0.324878	0.18945	0.662854	0.111823	0.534783	0.164571	0.252322	0.0201532	0.00323613	0.292575	0.0273856	0.00178797	0.00166755	0.0118712	2.07e-08	1.27e-07	Chr2	85815130	85825391	+	AC105053.1	NM_001354229.1	13742	antisense	intergenic	downstream	convergent	ST3GAL5	GeneID:8869,Genbank:NM_001354226.1,HGNC:HGNC:10872,MIM:604402	ST3 beta-galactoside alpha-2,3-sialyltransferase 5			path:hsa00604	Glycosphingolipid biosynthesis - ganglio series
ENST00000381106	142.252	25.3161	259.188	0.0976747	-3.35587	0.0271081	1	Down	4.65e-26	2.08e-17	5.83e-17	3.63e-14	3.59536	2.21984	2.80159	1.16e-17	4.61e-25	7.62e-17	4.51e-23	6.16415	7.72638	12.379	32.3372	9.21753	ChrX	3905687	3920746	-	BX890604.2
ENST00000398474	12.8663	22.1489	3.58367	6.18051	2.62773	0.0327756	1	Up	0.389892	0.220302	1.07e-07	1.39474	0.810023	0.285979	1.0932	7.15e-06	8.19e-07	1.01e-09	0.000713798	2.18e-12	1.92e-09	1.94e-07	0.0375862	0.660051	Chr14	100830605	100861021	+	MEG3	NM_001134888.2	19634	antisense	intergenic	downstream	convergent	RTL1	GeneID:388015,Genbank:NM_001134888.2,HGNC:HGNC:14665,MIM:611896	retrotransposon Gag like 1	GO:0007275,GO:0016021	multicellular organism development|integral component of membrane
ENST00000411861	192.655	8.57137	376.739	0.0227515	-5.4579	0.00017619	0.576053	Down	0.048464	0.0254969	2.94e-11	0.0142159	1.50077	0.000195583	1.94e-05	0.0965778	5.02e-07	4.97e-05	23.6363	3.39854	20.3128	0.263119	2.53818	15.8493	Chr11	1995176	1997217	-	H19	NM_001293171.2	0	antisense	genic	exonic	overlapping	HOTS	GeneID:103344718,Genbank:NM_001293171.2	H19 opposite tumor suppressor
ENST00000411969	1.90303	0	3.80606	0	#NUM!	0.0291406	1	Down	0	0	0	0	0	0	0	0	0.815813	0	2.46357	0	0.887732	0	0	0	Chr22	29513889	29535390	-	AC005529.1	NM_001002879.1	0	sense	genic	intronic	nested	THOC5	GeneID:8563,Genbank:XM_005261797.1,HGNC:HGNC:19074,MIM:612733	THO complex 5	GO:0000346,GO:0000347,GO:0000445,GO:0003729,GO:0005634,GO:0005654,GO:0005737,GO:0006369,GO:0006405,GO:0006406,GO:0008380,GO:0030224,GO:0031124,GO:0032786,GO:0046784,GO:0060215,GO:2000002	transcription export complex|THO complex|THO complex part of transcription export complex|mRNA binding|nucleus|nucleoplasm|cytoplasm|termination of RNA polymerase II transcription|RNA export from nucleus|mRNA export from nucleus|RNA splicing|monocyte differentiation|mRNA 3'-end processing|positive regulation of DNA-templated transcription, elongation|viral mRNA export from host cell nucleus|primi…	path:hsa03013	RNA transport
ENST00000412143	4.83413	9.66826	0	Inf	Inf	0.0221061	1	Up	3.88e-06	9.98e-19	1.04e-18	2.88e-12	2.08944	4.11904	0.00517219	1.6e-11	9.18e-09	3.29e-16	2.12e-06	8.06e-06	1.43e-17	2.82e-13	2.39e-13	6.71e-15	Chr6	31173735	31177899	-	PSORS1C3	NM_002701.5	3042	sense	intergenic	upstream	same_strand	POU5F1	GeneID:5460,Genbank:NM_002701.5,HGNC:HGNC:9221,MIM:164177	POU class 5 homeobox 1			path:hsa04550	Signaling pathways regulating pluripotency of stem cells
ENST00000412812	1.06567	0	2.13133	0	#NUM!	0.0262037	1	Down	0	0	0	0	0	0	0	0	0	0	0.272269	0	0	0	0.468473	0.268866	Chr12	40186009	40223803	-	AC079630.1	XM_017018786.2	1087	antisense	intergenic	upstream	divergent	LRRK2	GeneID:120892,Genbank:XM_005268629.4,HGNC:HGNC:18618,MIM:609007	leucine rich repeat kinase 2	GO:0000149,GO:0000165,GO:0000186,GO:0000187,GO:0001933,GO:0001934,GO:0003779,GO:0003924,GO:0004672,GO:0004674,GO:0004708,GO:0005096,GO:0005524,GO:0005525,GO:0005615,GO:0005622,GO:0005634,GO:0005737,GO:0005739,GO:0005741,GO:0005743,GO:0005759,GO:0005764,GO:0005768,GO:0005783,GO:0005794,GO:0005798,GO:0005802,GO:0005829,GO:0005886,GO:0005902,GO:0006468,GO:0006897,GO:0006914,GO:0006979,GO:0007005,GO:…	SNARE binding|MAPK cascade|activation of MAPKK activity|activation of MAPK activity|negative regulation of protein phosphorylation|positive regulation of protein phosphorylation|actin binding|GTPase activity|protein kinase activity|protein serine/threonine kinase activity|MAP kinase kinase activity|GTPase activator activity|ATP binding|GTP binding|extracellular space|intracellular|nucleus|cytopla…	path:hsa05012	Parkinson disease
ENST00000412835	3.59036	7.0494	0.131317	53.6822	5.74637	0.0369458	1	Up	0	1.16782	0	0	0	0.228808	0	0.432582	0	0	0.0421369	0	0	0	0	0	Chr2	174547374	174665689	+	AC010894.3	NM_003387.4	0	antisense	genic	intronic	containing	WIPF1	GeneID:7456,Genbank:NM_001077269.1,HGNC:HGNC:12736,MIM:602357	WAS/WASL interacting protein family member 1	GO:0001726,GO:0003779,GO:0005522,GO:0005829,GO:0005884,GO:0006461,GO:0008154,GO:0015629,GO:0017124,GO:0030048,GO:0031410,GO:0038096,GO:0051707	ruffle|actin binding|profilin binding|cytosol|actin filament|protein complex assembly|actin polymerization or depolymerization|actin cytoskeleton|SH3 domain binding|actin filament-based movement|cytoplasmic vesicle|Fc-gamma receptor signaling pathway involved in phagocytosis|response to other organism	path:hsa04144	Endocytosis
ENST00000415820	0.775292	1.55058	0	Inf	Inf	0.0367162	1	Up	8.06e-10	8.13e-26	1.35e-08	9.08e-21	0.267263	0.412072	0.728355	0.000125109	4.93e-26	1.44e-25	2.02e-23	2.15e-24	7.81e-13	6.29e-18	2.11e-21	6.87e-26	Chr21	41559125	41562958	-	AP001610.2	NM_005656.3	50967	sense	intergenic	upstream	same_strand	TMPRSS2	GeneID:7113,Genbank:NM_005656.3,HGNC:HGNC:11876,MIM:602060	transmembrane serine protease 2			path:hsa05164,path:hsa05202,path:hsa05215	Influenza A|Transcriptional misregulation in cancer|Prostate cancer
ENST00000416200	45.7523	71.528	19.9767	3.58058	1.84019	0.0326204	1	Up	0.778776	0.267053	6.14e-05	0.301113	1.18829	1.6361	1.48714	2.42904	0.375416	2.12e-33	0.589965	4.3e-16	0.0682712	1.09e-14	0.662212	0.141175	Chr2	199469896	199476935	+	SATB2-AS1	NM_015265.3	0	antisense	genic	exonic	overlapping	SATB2	GeneID:23314,Genbank:NM_015265.3,HGNC:HGNC:21637,MIM:608148	SATB homeobox 2	GO:0000118,GO:0000122,GO:0000978,GO:0001077,GO:0001764,GO:0002076,GO:0003682,GO:0005634,GO:0005654,GO:0005667,GO:0006338,GO:0006357,GO:0009880,GO:0016363,GO:0016569,GO:0021902,GO:0043565,GO:0048704,GO:0051216,GO:0060021,GO:0071310	histone deacetylase complex|negative regulation of transcription from RNA polymerase II promoter|RNA polymerase II proximal promoter sequence-specific DNA binding|transcriptional activator activity, RNA polymerase II proximal promoter sequence-specific DNA binding|neuron migration|osteoblast development|chromatin binding|nucleus|nucleoplasm|transcription factor complex|chromatin remodeling|regula…
ENST00000416220	10.3909	16.5645	4.21729	3.92776	1.97371	0.0480135	1	Up	2.61989	0.564179	1.45454	1.95722	1.21124	0.634808	1.10768	5.13e-17	1.34942	0.478412	2.17e-15	2.59e-06	1.13e-12	0.890037	1.55e-08	1.61e-13	Chr7	131323686	131327779	-	MKLN1-AS	NM_001145354.1	0	antisense	genic	intronic	nested	MKLN1	GeneID:4289,Genbank:NM_001145354.1,HGNC:HGNC:7109,MIM:605623	muskelin 1	GO:0001726,GO:0005829,GO:0005938,GO:0007160,GO:0007165,GO:0008360,GO:0031532,GO:0042802	ruffle|cytosol|cell cortex|cell-matrix adhesion|signal transduction|regulation of cell shape|actin cytoskeleton reorganization|identical protein binding
ENST00000416555	3.5093	6.27472	0.743876	8.43516	3.07642	0.0256769	1	Up	0.176841	0.128404	0.978575	0.114031	0.123218	2.10437	0.470089	0.0852979	0	0	0.233053	0.0709699	0	0.154222	0	0	Chr21	39630271	39726085	+	AF064860.1	XM_011529472.2	0	sense	genic	exonic	overlapping	IGSF5	GeneID:150084,Genbank:XM_011529472.2,HGNC:HGNC:5952,MIM:610638	immunoglobulin superfamily member 5	GO:0005923,GO:0016021,GO:0016324	bicellular tight junction|integral component of membrane|apical plasma membrane	path:hsa04530,path:hsa05120	Tight junction|Epithelial cell signaling in Helicobacter pylori infection
ENST00000417089	28.0199	4.33925	51.7005	0.0839306	-3.57466	0.0193323	1	Down	0.00354381	0.589852	0.203582	2.49e-05	0.460926	9.37e-09	9.68e-09	0.207589	0.424826	1.94e-06	3.98105	2.85126	6.19375	3.45e-13	0.0402513	0.0357003	Chr11	1995176	1996740	-	H19	NM_001293171.2	0	antisense	genic	exonic	overlapping	HOTS	GeneID:103344718,Genbank:NM_001293171.2	H19 opposite tumor suppressor
ENST00000419196	1.38887	0.229941	2.5478	0.0902511	-3.46991	0.0334847	1	Down	3.26e-13	3.99e-17	0.138985	2.72e-08	1.94e-05	0	0	0.00750927	7.21e-07	2e-16	0.37314	0.00537224	0.536242	0.2478	0.577163	1.95e-25	Chr6	160272617	160276130	+	AL162582.1	NM_003058.3	13686	antisense	intergenic	upstream	divergent	SLC22A2	GeneID:6582,Genbank:NM_003058.3,HGNC:HGNC:10966,MIM:602608	solute carrier family 22 member 2	GO:0005277,GO:0005326,GO:0005329,GO:0005333,GO:0005886,GO:0005887,GO:0006836,GO:0006855,GO:0007269,GO:0007589,GO:0008513,GO:0008514,GO:0015101,GO:0015651,GO:0015695,GO:0015872,GO:0015874,GO:0016020,GO:0042136,GO:0070062,GO:0098793	acetylcholine transmembrane transporter activity|neurotransmitter transporter activity|dopamine transmembrane transporter activity|norepinephrine transmembrane transporter activity|plasma membrane|integral component of plasma membrane|neurotransmitter transport|drug transmembrane transport|neurotransmitter secretion|body fluid secretion|secondary active organic cation transmembrane transporter ac…	path:hsa05231	Choline metabolism in cancer
ENST00000419361	1.06627	2.01992	0.112629	17.9342	4.16464	0.0314189	1	Up	8.56e-27	0	0.243496	0.168162	0.0892229	8.07e-26	0.392438	0.409863	0	3.27e-29	5.03e-27	6.16e-30	0	1.81e-22	0.062322	4.78e-28	Chr1	246790624	246792385	+	LINC01341	NM_016002.2	22487	sense	intergenic	downstream	same_strand	SCCPDH	GeneID:51097,Genbank:NM_016002.2,HGNC:HGNC:24275	saccharopine dehydrogenase (putative)	GO:0002576,GO:0005576,GO:0005634,GO:0005739,GO:0005811,GO:0016020,GO:0016491,GO:0030496,GO:0031093	platelet degranulation|extracellular region|nucleus|mitochondrion|lipid droplet|membrane|oxidoreductase activity|midbody|platelet alpha granule lumen
ENST00000419695	28.3843	12.8053	43.9633	0.291273	-1.77956	0.0488373	1	Down	1.08e-06	0.183763	2.90637	0.000325048	0.0908799	2.59496	1.01144	3.02e-06	1.95619	2.80396	3.56929	0.000912482	6.66342	3.47195	0.524621	1.64874	Chr6	131903648	131907530	+	AL117378.1	NM_006208.2	8493	sense	intergenic	downstream	same_strand	ENPP1	GeneID:5167,Genbank:NM_006208.2,HGNC:HGNC:3356,MIM:173335	ectonucleotide pyrophosphatase/phosphodiesterase 1	GO:0003676,GO:0004527,GO:0004528,GO:0004551,GO:0005044,GO:0005158,GO:0005509,GO:0005524,GO:0005615,GO:0005765,GO:0005886,GO:0005887,GO:0006091,GO:0006771,GO:0006796,GO:0006955,GO:0008270,GO:0009143,GO:0009986,GO:0016021,GO:0016323,GO:0030247,GO:0030308,GO:0030500,GO:0030505,GO:0030643,GO:0030730,GO:0031214,GO:0031953,GO:0032869,GO:0035529,GO:0042803,GO:0045599,GO:0045719,GO:0046034,GO:0046325,GO:…	nucleic acid binding|exonuclease activity|phosphodiesterase I activity|nucleotide diphosphatase activity|scavenger receptor activity|insulin receptor binding|calcium ion binding|ATP binding|extracellular space|lysosomal membrane|plasma membrane|integral component of plasma membrane|generation of precursor metabolites and energy|riboflavin metabolic process|phosphate-containing compound metabolic …	path:hsa00230,path:hsa00240,path:hsa00500,path:hsa00740,path:hsa00760,path:hsa00770	Purine metabolism|Pyrimidine metabolism|Starch and sucrose metabolism|Riboflavin metabolism|Nicotinate and nicotinamide metabolism|Pantothenate and CoA biosynthesis
ENST00000419832	1.20146	0	2.40291	0	#NUM!	0.013953	1	Down	0	0	0	0	0	0	0	0	0	0.128391	0	0	0.557428	0	0.608604	0.169615	Chr7	123456629	123459856	+	AC073323.1	XM_005250162.5	0	antisense	genic	exonic	nested	IQUB	GeneID:154865,Genbank:NM_178827.4,HGNC:HGNC:21995	IQ motif and ubiquitin domain containing	GO:0001669,GO:0007224,GO:0031514,GO:0060271	acrosomal vesicle|smoothened signaling pathway|motile cilium|cilium assembly
ENST00000422124	1.92636	0	3.85273	0	#NUM!	0.0164863	1	Down	3.59e-09	4.86e-18	0.0141258	3.88e-09	0.000399926	1.29e-09	0.00477468	5.78e-06	0.00414213	0.263454	0.381391	0.349279	0.00158823	0.00909692	0.00660859	1.86961	Chr1	16888538	16889373	-	BX284668.5	XM_006711058.3	24709	antisense	intergenic	upstream	divergent	CROCC	GeneID:9696,Genbank:XM_006711058.3,HGNC:HGNC:21299,MIM:615776	ciliary rootlet coiled-coil, rootletin	GO:0001917,GO:0003779,GO:0005198,GO:0005813,GO:0005814,GO:0005829,GO:0005886,GO:0007098,GO:0008104,GO:0010457,GO:0010669,GO:0015629,GO:0019894,GO:0032053,GO:0033365,GO:0035253,GO:0045494,GO:0045724,GO:0051656,GO:0070062,GO:1903566	photoreceptor inner segment|actin binding|structural molecule activity|centrosome|centriole|cytosol|plasma membrane|centrosome cycle|protein localization|centriole-centriole cohesion|epithelial structure maintenance|actin cytoskeleton|kinesin binding|ciliary basal body organization|protein localization to organelle|ciliary rootlet|photoreceptor cell maintenance|positive regulation of cilium assem…
ENST00000424516	4.14199	6.85284	1.43114	4.78838	2.25954	0.0395742	1	Up	0.0598217	0.344589	3.08e-28	0.233414	0.0837889	0.74926	0.580793	1.54106	4.88e-05	0	3.8e-24	0.0488774	0.272949	0.306653	0.136017	1.12e-10	Chr7	19943219	20002844	-	AC005062.1
ENST00000425150	0.745938	1.49188	0	Inf	Inf	0.0440915	1	Up	0	0	0.639837	0.158201	0.170957	0.169265	0	0	0	0	0	0	0	0	0	0	ChrX	51356944	51396462	-	AC233976.1	NM_203407.2	10453	antisense	intergenic	upstream	divergent	CXorf67	GeneID:340602,Genbank:NM_203407.2,HGNC:HGNC:33738	chromosome X open reading frame 67	GO:0005654	nucleoplasm
ENST00000428980	0.969839	1.93968	0	Inf	Inf	0.0134546	1	Up	0.18289	0.195688	2.48e-15	3.97e-24	6.12e-11	0.109863	0.0674765	3.48e-07	3.84e-24	0.00797134	6.1e-25	2.17e-28	0.00186347	6.36e-26	2.27e-31	2.73e-23	Chr2	191922546	192036829	+	AC098617.1	XM_017003740.2	0	antisense	genic	intronic	overlapping	TMEFF2	GeneID:23671,Genbank:XM_017003739.2,HGNC:HGNC:11867,MIM:605734	transmembrane protein with EGF like and two follistatin like domains 2	GO:0005576,GO:0016021,GO:0030336,GO:0044319,GO:0045720,GO:0051497	extracellular region|integral component of membrane|negative regulation of cell migration|wound healing, spreading of cells|negative regulation of integrin biosynthetic process|negative regulation of stress fiber assembly
ENST00000430920	0.667494	1.33499	0	Inf	Inf	0.0499275	1	Up	0	0.480587	0.159875	0	0	0.399276	0	0.108175	0	0	0	0	0	0	0	0	Chr17	4972851	4974681	+	AC004771.2	NM_001171168.1	0	antisense	genic	exonic	nested	CAMTA2	GeneID:23125,Genbank:NM_001171166.1,HGNC:HGNC:18807,MIM:611508	calmodulin binding transcription activator 2	GO:0001077,GO:0003682,GO:0005634,GO:0006357,GO:0008134,GO:0014898,GO:0042826,GO:0043565,GO:0045944	transcriptional activator activity, RNA polymerase II proximal promoter sequence-specific DNA binding|chromatin binding|nucleus|regulation of transcription from RNA polymerase II promoter|transcription factor binding|cardiac muscle hypertrophy in response to stress|histone deacetylase binding|sequence-specific DNA binding|positive regulation of transcription from RNA polymerase II promoter
ENST00000431095	45.0041	1.84113	88.1671	0.0208823	-5.58158	0.00370099	1	Down	7.67e-22	4.74e-18	6.95e-21	7.05e-21	0.24076	1.87e-15	1.16335	6.37e-18	2.24e-19	2.9e-17	25.7138	1.01e-11	11.471	2.52e-10	1.80479	18.4991	Chr11	1995631	1996280	-	H19	NM_001293171.2	0	antisense	genic	exonic	nested	HOTS	GeneID:103344718,Genbank:NM_001293171.2	H19 opposite tumor suppressor
ENST00000432120	9.15104	15.3344	2.9677	5.16709	2.36935	0.0349178	1	Up	0.3415	3.72e-21	6.04e-15	0.686929	1.4607	0.5947	4.01538	1.46325	0.16245	0.821405	3.79e-21	7.69e-18	2.16e-16	3.12e-15	0.322112	3.14e-21	Chr10	94577439	94611238	+	AL138759.1	XM_024447968.1	0	sense	genic	exonic	nested	HELLS	GeneID:3070,Genbank:NM_001289071.1,HGNC:HGNC:4861,MIM:603946	helicase, lymphoid specific	GO:0000775,GO:0004386,GO:0005524,GO:0005634,GO:0005721,GO:0006346,GO:0006351,GO:0007049,GO:0007275,GO:0010216,GO:0031508,GO:0046651,GO:0051301	chromosome, centromeric region|helicase activity|ATP binding|nucleus|pericentric heterochromatin|methylation-dependent chromatin silencing|transcription, DNA-templated|cell cycle|multicellular organism development|maintenance of DNA methylation|pericentric heterochromatin assembly|lymphocyte proliferation|cell division
ENST00000432133	1.48389	2.96777	0	Inf	Inf	0.00551838	1	Up	0.73768	0.318357	0	0.956732	0	1.21022	0	0	0	0	0	0	0	0	0	0	Chr2	169100743	169101210	+	AC007556.1	XM_011510475.1	4576	sense	intergenic	downstream	same_strand	DHRS9	GeneID:10170,Genbank:NM_199204.1,HGNC:HGNC:16888,MIM:612131	dehydrogenase/reductase 9	GO:0004022,GO:0004745,GO:0005789,GO:0008209,GO:0016854,GO:0030176,GO:0030855,GO:0031090,GO:0042448,GO:0042572,GO:0042904,GO:0047035	alcohol dehydrogenase (NAD) activity|retinol dehydrogenase activity|endoplasmic reticulum membrane|androgen metabolic process|racemase and epimerase activity|integral component of endoplasmic reticulum membrane|epithelial cell differentiation|organelle membrane|progesterone metabolic process|retinol metabolic process|9-cis-retinoic acid biosynthetic process|testosterone dehydrogenase (NAD+) activ…	path:hsa00830	Retinol metabolism
ENST00000433340	1.26314	2.52627	0	Inf	Inf	0.040808	1	Up	9.87e-20	1.27886	7.09e-42	7.13e-24	1.95e-26	0.187522	0.661689	9.18e-26	1.63e-05	0	0	0	0.0333577	2.79e-21	7.07e-24	1.7e-23	Chr2	8677489	8678811	-	ID2-AS1	NM_002166.4	3172	antisense	intergenic	upstream	divergent	ID2	GeneID:3398,Genbank:NM_002166.4,HGNC:HGNC:5361,MIM:600386	inhibitor of DNA binding 2	GO:0000122,GO:0001656,GO:0001779,GO:0001966,GO:0003149,GO:0003166,GO:0005634,GO:0005737,GO:0005829,GO:0006351,GO:0007275,GO:0008344,GO:0010628,GO:0010629,GO:0014003,GO:0019216,GO:0021772,GO:0032922,GO:0033598,GO:0042752,GO:0043153,GO:0043234,GO:0043353,GO:0043392,GO:0043433,GO:0044325,GO:0045475,GO:0045578,GO:0045600,GO:0045648,GO:0045651,GO:0045665,GO:0045668,GO:0045777,GO:0045892,GO:0045893,GO:…	negative regulation of transcription from RNA polymerase II promoter|metanephros development|natural killer cell differentiation|thigmotaxis|membranous septum morphogenesis|bundle of His development|nucleus|cytoplasm|cytosol|transcription, DNA-templated|multicellular organism development|adult locomotory behavior|positive regulation of gene expression|negative regulation of gene expression|oligod…	path:hsa04350,path:hsa04390,path:hsa04550,path:hsa05202	TGF-beta signaling pathway|Hippo signaling pathway|Signaling pathways regulating pluripotency of stem cells|Transcriptional misregulation in cancer
ENST00000434729	2.08219	4.16439	0	Inf	Inf	0.032747	1	Up	0.603419	0.0012025	0.711572	2.73e-06	2.53e-13	4.23e-18	5.38e-05	1.05e-05	8.15e-05	2.64e-16	2.77e-14	4.64e-11	6.43e-08	5.85e-18	1.19e-12	3.04e-12	Chr20	38446757	38450921	+	SNHG11	NM_001282917.1	21885	sense	intergenic	upstream	same_strand	RALGAPB	GeneID:57148,Genbank:NM_020336.3,HGNC:HGNC:29221	Ral GTPase activating protein non-catalytic beta subunit	GO:0005096,GO:0046982,GO:0051056,GO:0090630	GTPase activator activity|protein heterodimerization activity|regulation of small GTPase mediated signal transduction|activation of GTPase activity
ENST00000435281	10.2875	16.3262	4.24881	3.84254	1.94206	0.0430736	1	Up	1.63868	1.52581	0.923285	3.57e-28	0.690647	0.203235	1.19e-05	1.24517	3.24e-12	5.83e-30	0.761724	8.81e-25	2.54e-09	1.0643	2.28e-08	1.04e-19	Chr13	77939162	77944874	-	AL139002.1	NM_000115.4	0	sense	genic	intronic	nested	EDNRB	GeneID:1910,Genbank:NM_000115.4,HGNC:HGNC:3180,MIM:131244	endothelin receptor type B			path:hsa04020,path:hsa04022,path:hsa04080,path:hsa04916,path:hsa04926,path:hsa05200	Calcium signaling pathway|cGMP-PKG signaling pathway|Neuroactive ligand-receptor interaction|Melanogenesis|Relaxin signaling pathway|Pathways in cancer
ENST00000435641	0.809646	0	1.61929	0	#NUM!	0.0415965	1	Down	0	0	0	0	0	0	0	0	0	0	0.0217943	0.0529582	3.1e-06	0.0852526	0	0	Chr6	6360591	6622695	-	LY86-AS1	XM_017011505.1	0	antisense	genic	intronic	overlapping	LY86	GeneID:9450,Genbank:XM_017011505.1,HGNC:HGNC:16837,MIM:605241	lymphocyte antigen 86	GO:0005615,GO:0005886,GO:0006915,GO:0006954,GO:0006959,GO:0008283,GO:0031666,GO:0045087	extracellular space|plasma membrane|apoptotic process|inflammatory response|humoral immune response|cell proliferation|positive regulation of lipopolysaccharide-mediated signaling pathway|innate immune response
ENST00000436594	3.03944	5.37337	0.705508	7.61631	2.92909	0.0358964	1	Up	0	0.155792	0.736603	0.146887	1.46381	0.545086	0.258663	0	0	0.235174	0	0	0	0	0.100952	0	Chr7	28957667	28959345	+	AC005013.1	NM_014817.3	0	antisense	genic	exonic	overlapping	TRIL	GeneID:9865,Genbank:NM_014817.3,HGNC:HGNC:22200,MIM:613356	TLR4 interactor with leucine rich repeats	GO:0001530,GO:0002718,GO:0006954,GO:0034142,GO:0045087,GO:0046696	lipopolysaccharide binding|regulation of cytokine production involved in immune response|inflammatory response|toll-like receptor 4 signaling pathway|innate immune response|lipopolysaccharide receptor complex
ENST00000436715	5.89666	0.21918	11.5741	0.0189371	-5.72264	0.000477279	1	Down	5.97e-08	1.62e-10	9.29e-24	5.97e-21	0.0397126	4.1e-19	1.12e-16	0.0327014	1.45e-18	1.18e-14	1.68605	0.217199	0.685932	4.2e-12	0.74013	0.650049	Chr11	1995439	1996571	-	H19	NM_001293171.2	0	antisense	genic	exonic	overlapping	HOTS	GeneID:103344718,Genbank:NM_001293171.2	H19 opposite tumor suppressor
ENST00000437064	4.04323	0.439417	7.64705	0.0574623	-4.12124	0.0261318	1	Down	0.3511	9.12e-25	2.29e-15	4.32e-20	0.209611	3.96e-11	1.62e-20	3.71e-07	3.8e-13	1.78e-08	0.00065697	3.57e-22	1.97724	2.17357	0.392183	4.30578	Chr3	197003637	197004738	+	MELTF-AS1	XM_011512850.2	0	antisense	genic	intronic	nested	MELTF	GeneID:4241,Genbank:NM_005929.5,HGNC:HGNC:7037,MIM:155750	melanotransferrin	GO:0005506,GO:0005576,GO:0005788,GO:0005886,GO:0005887,GO:0006501,GO:0009986,GO:0010756,GO:0043687,GO:0044267,GO:0046658,GO:0055072,GO:0070062,GO:0090091,GO:0097286,GO:1900025	iron ion binding|extracellular region|endoplasmic reticulum lumen|plasma membrane|integral component of plasma membrane|C-terminal protein lipidation|cell surface|positive regulation of plasminogen activation|post-translational protein modification|cellular protein metabolic process|anchored component of plasma membrane|iron ion homeostasis|extracellular exosome|positive regulation of extracellul…
ENST00000437331	0.955659	1.91132	0	Inf	Inf	0.0261869	1	Up	0.0221584	2.49e-22	0	4.6e-20	0.0651907	3.25e-17	1.43e-22	0.0756165	7.05e-05	3.28e-28	3.22e-16	5.08e-07	1.11e-27	0.00182012	0	0	Chr7	96965527	97014060	-	DLX6-AS1	NM_005222.3	0	antisense	genic	intronic	containing	DLX6	GeneID:1750,Genbank:NM_005222.3,HGNC:HGNC:2919,MIM:600030	distal-less homeobox 6	GO:0001501,GO:0003700,GO:0005634,GO:0007399,GO:0030326,GO:0030855,GO:0042472,GO:0043565,GO:0048646,GO:0050679,GO:0060021,GO:0060322	skeletal system development|DNA binding transcription factor activity|nucleus|nervous system development|embryonic limb morphogenesis|epithelial cell differentiation|inner ear morphogenesis|sequence-specific DNA binding|anatomical structure formation involved in morphogenesis|positive regulation of epithelial cell proliferation|palate development|head development
ENST00000437829	1.36094	2.60181	0.120062	21.6705	4.43766	0.0151175	1	Up	0.118996	0.274429	3.14e-21	0	8.67e-38	0.449791	2.86e-20	0.342743	1.15e-20	0.0271057	0	0	0	0	1.75e-26	2.54e-16	Chr17	20949239	20979752	+	CCDC144NL-AS1	XM_011524129.3	14974	sense	intergenic	upstream	same_strand	LOC105369205	GeneID:105369205,Genbank:XM_011524128.3	uncharacterized LOC105369205
ENST00000437892	8.63295	2.03172	15.2342	0.133366	-2.90654	0.00439015	1	Down	3.05e-11	0.14087	1.7e-23	0	0.240289	0.343644	0.111368	0.302256	0.765008	0.314457	0	1.25686	6.42e-23	3.03157	1.28972	0.420249	Chr10	84279991	84288995	+	LINC00858	NM_001012720.1	20803	sense	intergenic	downstream	same_strand	RGR	GeneID:5995,Genbank:XM_024448118.1,HGNC:HGNC:9990,MIM:600342	retinal G protein coupled receptor
ENST00000439156	10.7262	3.07473	18.3777	0.167307	-2.57943	0.0138036	1	Down	3.06e-23	0.0604532	3.22e-09	0.000282365	0.0283926	0.0386056	0.180213	0.338605	0.131652	0.351265	0.693709	6.4e-13	0.40038	1.37025	0.0806605	0.645003	Chr1	60540249	60640491	-	LINC01748
ENST00000439386	7.42901	1.83683	13.0212	0.141065	-2.82557	0.0163501	1	Down	0.144782	4.44e-14	0	2.59e-25	1.48473	0	3.79e-20	2.2e-06	2.49633	0.335166	1.51e-14	0.103859	1.52597	2.32305	3.39128	0.0865639	Chr6	41523897	41546074	-	FOXP4-AS1	NM_001012427.1	352	antisense	intergenic	upstream	divergent	FOXP4	GeneID:116113,Genbank:NM_001012426.1,HGNC:HGNC:20842,MIM:608924	forkhead box P4	GO:0000981,GO:0005634,GO:0006351,GO:0009653,GO:0030154,GO:0043565,GO:0046872	RNA polymerase II transcription factor activity, sequence-specific DNA binding|nucleus|transcription, DNA-templated|anatomical structure morphogenesis|cell differentiation|sequence-specific DNA binding|metal ion binding
ENST00000439725	46.5838	4.7662	88.4013	0.0539155	-4.21316	0.00169074	1	Down	2.29e-05	0.17377	1.65e-13	0.000516755	0.148711	0.203441	0.168174	0.236535	5.7e-10	0.0850969	2.10664	0.972923	1.64452	0.68658	5.18264	2.30758	Chr11	1995176	1997460	-	H19	NM_001293171.2	0	antisense	genic	exonic	overlapping	HOTS	GeneID:103344718,Genbank:NM_001293171.2	H19 opposite tumor suppressor
ENST00000442037	865.702	33.0145	1698.39	0.0194387	-5.68492	0.000118262	0.576053	Down	0.0540144	1.77e-05	0.000364237	2.5398	5e-09	6.19e-06	5.31529	6.54277	0.143679	3.26637	242.992	2.71585	150.264	0.459707	117.775	132.861	Chr11	1995176	1996191	-	H19	NM_001293171.2	0	antisense	genic	exonic	nested	HOTS	GeneID:103344718,Genbank:NM_001293171.2	H19 opposite tumor suppressor
ENST00000442684	1.58729	3.17458	0	Inf	Inf	0.0214352	1	Up	0.151466	0.630784	0.4534	4.65e-74	5.21e-104	0	0	1.5e-106	1.96e-79	3.27e-100	1.1e-110	1.34e-50	0	1e-100	8.97e-112	1.45e-100	Chr1	207179296	207184062	+	AL445493.2	NM_000715.3	34324	sense	intergenic	downstream	same_strand	C4BPA	GeneID:722,Genbank:XM_005273252.4,HGNC:HGNC:1325,MIM:120830	complement component 4 binding protein alpha	GO:0003723,GO:0005576,GO:0005615,GO:0005886,GO:0006958,GO:0030449,GO:0044216,GO:0045087,GO:0045732,GO:0045959,GO:0072562,GO:1903027	RNA binding|extracellular region|extracellular space|plasma membrane|complement activation, classical pathway|regulation of complement activation|other organism cell|innate immune response|positive regulation of protein catabolic process|negative regulation of complement activation, classical pathway|blood microparticle|regulation of opsonization	path:hsa04610,path:hsa05133	Complement and coagulation cascades|Pertussis
ENST00000442937	12.2732	4.72444	19.8219	0.238345	-2.06888	0.0220346	1	Down	1.47e-13	4.67e-08	1.04104	4.43e-08	3.41e-05	1.86866	7.85e-05	3.47e-20	0.238656	2.27e-08	2.01396	5.79e-15	2.25752	2.15291	1.61756	2.56057	Chr3	177441921	177752094	+	LINC00578
ENST00000442996	12.8804	24.9772	0.783565	31.8763	4.99441	0.0329763	1	Up	0	2.42806	0	0	0	0.545403	0	0.850836	0.0290084	0	0.061114	0	0	0	0	0	Chr2	174547141	174774827	+	AC010894.3	XM_017005447.1	0	antisense	genic	exonic	overlapping	LOC105373750	GeneID:105373750,Genbank:XM_017005447.1	uncharacterized LOC105373750
ENST00000443947	3.69662	7.39323	0	Inf	Inf	0.00689593	1	Up	9.22e-06	1.86194	0.129668	2.47e-12	0.000211921	2.43677	7.37e-12	0.408798	4.04e-26	7.54e-25	6.68e-09	7.03e-15	2.39e-11	1.86e-13	1.48e-20	1.97e-24	Chr7	13101391	13102389	+	AC011287.1
ENST00000446058	2.60824	5.21647	0	Inf	Inf	0.0121416	1	Up	0	0.730369	0.37884	0	0	3.25302	0.617891	0.233347	0	0	0	0	2.98e-61	0	0	0	Chr2	106822923	106825031	-	ST6GAL2-IT1	XM_017005110.1	0	sense	genic	exonic	overlapping	ST6GAL2	GeneID:84620,Genbank:XM_011511999.2,HGNC:HGNC:10861,MIM:608472	ST6 beta-galactoside alpha-2,6-sialyltransferase 2			path:hsa00510,path:hsa00514	N-Glycan biosynthesis|Other types of O-glycan biosynthesis
ENST00000446911	12.1052	20.9028	3.3075	6.31982	2.65988	0.0166236	1	Up	9.31e-12	0.141454	1.99e-18	0.489275	2.66058	1.92791	2.3998	5.51188	0.315441	3.89e-26	5.73e-12	0.806365	1.52e-20	1.58e-24	0.206117	1.75e-19	Chr2	199468886	199470153	+	SATB2-AS1	NM_015265.3	0	antisense	genic	intronic	nested	SATB2	GeneID:23314,Genbank:NM_015265.3,HGNC:HGNC:21637,MIM:608148	SATB homeobox 2	GO:0000118,GO:0000122,GO:0000978,GO:0001077,GO:0001764,GO:0002076,GO:0003682,GO:0005634,GO:0005654,GO:0005667,GO:0006338,GO:0006357,GO:0009880,GO:0016363,GO:0016569,GO:0021902,GO:0043565,GO:0048704,GO:0051216,GO:0060021,GO:0071310	histone deacetylase complex|negative regulation of transcription from RNA polymerase II promoter|RNA polymerase II proximal promoter sequence-specific DNA binding|transcriptional activator activity, RNA polymerase II proximal promoter sequence-specific DNA binding|neuron migration|osteoblast development|chromatin binding|nucleus|nucleoplasm|transcription factor complex|chromatin remodeling|regula…
ENST00000447298	20.5381	0	41.0761	0	#NUM!	0.00490097	1	Down	1.39e-18	1.4e-09	1.21e-21	1.95e-21	8.76e-16	1.45e-12	4.76e-16	2.37e-16	7.34e-16	4.94e-15	15.241	4.98e-07	1.97519	6.52e-08	1.14515	3.15979	Chr11	1995620	1996467	-	H19	NM_001293171.2	0	antisense	genic	exonic	overlapping	HOTS	GeneID:103344718,Genbank:NM_001293171.2	H19 opposite tumor suppressor
ENST00000448465	2.43847	4.87694	0	Inf	Inf	0.00274912	1	Up	0.874532	0	0	1.74586	0.596199	2.39676	0	2.58e-37	8.63e-27	1.98e-28	0	2.8e-26	0	2.45e-25	2.22e-35	1.35e-27	Chr9	95870283	95875070	-	LINC00476	NM_020207.4	548	antisense	intergenic	upstream	divergent	ERCC6L2	GeneID:375748,Genbank:NM_020207.4,HGNC:HGNC:26922,MIM:615667	ERCC excision repair 6 like 2	GO:0003677,GO:0004386,GO:0005524,GO:0005634,GO:0005737,GO:0005739,GO:0005815,GO:0019901,GO:0034614,GO:0036297,GO:0043234	DNA binding|helicase activity|ATP binding|nucleus|cytoplasm|mitochondrion|microtubule organizing center|protein kinase binding|cellular response to reactive oxygen species|interstrand cross-link repair|protein complex
ENST00000449589	4.71218	0	9.42437	0	#NUM!	0.00479856	1	Down	0.000452722	0.000914673	1.71e-10	0.000119548	1.5e-06	0.0141753	8.17e-07	0.00930467	2.16e-05	3.45e-08	0.026674	1.23557	0.0222316	0.143943	1.36888	0.372386	Chr1	173864016	173867989	-	GAS5	NM_001346115.1	93	antisense	intergenic	upstream	divergent	ZBTB37	GeneID:84614,Genbank:NM_001346115.1,HGNC:HGNC:28365	zinc finger and BTB domain containing 37	GO:0003677,GO:0005634,GO:0006351,GO:0006355,GO:0046872	DNA binding|nucleus|transcription, DNA-templated|regulation of transcription, DNA-templated|metal ion binding
ENST00000450063	0.840076	1.68015	0	Inf	Inf	0.028748	1	Up	0	0.35303	0.457929	0.30717	0	0	0	0	2.37e-05	0	0	0	0	0	0	0	Chr7	116570960	116573744	-	LINC01510	NM_001172897.1	9775	antisense	intergenic	downstream	convergent	CAV1	GeneID:857,Genbank:NM_001753.4,HGNC:HGNC:1527,MIM:601047	caveolin 1			path:hsa04144,path:hsa04510,path:hsa05100,path:hsa05205,path:hsa05416,path:hsa05418	Endocytosis|Focal adhesion|Bacterial invasion of epithelial cells|Proteoglycans in cancer|Viral myocarditis|Fluid shear stress and atherosclerosis
ENST00000450187	4.3377	0.314237	8.36117	0.0375829	-4.73378	0.00117201	1	Down	0.312515	0	0	0	0	0	1.52e-09	4.46e-16	0	0.278561	0	1.55374	0	1.48102	1.45385	2.05243	Chr13	79566746	79570848	+	LINC01068	NM_019080.2	10669	sense	intergenic	downstream	same_strand	NDFIP2	GeneID:54602,Genbank:XM_006719840.3,HGNC:HGNC:18537,MIM:610041	Nedd4 family interacting protein 2	GO:0000139,GO:0004871,GO:0005737,GO:0005739,GO:0005783,GO:0005794,GO:0007034,GO:0010629,GO:0016021,GO:0030001,GO:0031398,GO:0032410,GO:0032585,GO:0043123,GO:0043231,GO:0048471,GO:0050699,GO:0051224	Golgi membrane|signal transducer activity|cytoplasm|mitochondrion|endoplasmic reticulum|Golgi apparatus|vacuolar transport|negative regulation of gene expression|integral component of membrane|metal ion transport|positive regulation of protein ubiquitination|negative regulation of transporter activity|multivesicular body membrane|positive regulation of I-kappaB kinase/NF-kappaB signaling|intracel…
ENST00000450709	1.89747	3.30705	0.487893	6.77822	2.76091	0.0451362	1	Up	0.362374	0.266572	0.398186	0	0.347687	0.162818	0	0.133683	0	0	0.124494	6.96e-30	3.21e-27	0	0.0816693	0	Chr2	286419	287496	+	AC079779.2	XM_011510431.2	0	sense	genic	exonic	nested	LOC101927262	GeneID:101927262,Genbank:XM_011510431.2	melanoma-associated antigen C1-like	GO:0005576,GO:0010976,GO:0030298,GO:0030971,GO:0070374,GO:0070378	extracellular region|positive regulation of neuron projection development|receptor signaling protein tyrosine kinase activator activity|receptor tyrosine kinase binding|positive regulation of ERK1 and ERK2 cascade|positive regulation of ERK5 cascade
ENST00000450860	2.2231	0	4.44619	0	#NUM!	0.0348151	1	Down	7.87e-11	3.28e-20	2.93e-12	5.1e-10	4.1e-23	3.17e-25	0.000113853	4.02e-10	2.1e-32	2.09e-06	0.00023614	0.506307	2.06e-06	1.29e-16	1.21e-25	1.15772	ChrX	71183559	71198175	-	AL590764.1	NM_002186.2	0	antisense	genic	intronic	nested	IL9R	GeneID:3581,Genbank:NM_176786.1,HGNC:HGNC:6030,MIM:300007	interleukin 9 receptor			path:hsa04060,path:hsa04630,path:hsa04640	Cytokine-cytokine receptor interaction|Jak-STAT signaling pathway|Hematopoietic cell lineage
ENST00000451302	2.95295	0.567854	5.33805	0.106379	-3.23272	0.0113499	1	Down	2.41e-26	5.63e-21	6.55e-10	0.0576433	8.4e-26	0.105588	3.63e-08	1.25e-25	0.0546166	0.188615	0.197579	2.7e-08	0.000102727	0.315697	0.516348	0.0966747	Chr1	93264645	93346025	-	CCDC18-AS1	NM_001938.2	0	antisense	genic	exonic	overlapping	DR1	GeneID:1810,Genbank:NM_001938.2,HGNC:HGNC:3017,MIM:601482	down-regulator of transcription 1	GO:0003677,GO:0005634,GO:0005671,GO:0006351,GO:0006355,GO:0017025,GO:0043966,GO:0046982	DNA binding|nucleus|Ada2/Gcn5/Ada3 transcription activator complex|transcription, DNA-templated|regulation of transcription, DNA-templated|TBP-class protein binding|histone H3 acetylation|protein heterodimerization activity
ENST00000451396	2.78344	0.30559	5.26129	0.0580827	-4.10575	0.0195312	1	Down	4.48e-21	2.61e-08	0	0.215162	2.5e-22	0	0	3.49e-28	0.652448	0.301454	8.3e-18	2.5e-27	0	1.05051	1.47269	0	Chr1	213965894	213986153	-	PROX1-AS1	XM_011509773.2	0	antisense	genic	intronic	overlapping	PROX1	GeneID:5629,Genbank:XM_011509773.2,HGNC:HGNC:9459,MIM:601546	prospero homeobox 1	GO:0000122,GO:0001046,GO:0001078,GO:0001709,GO:0001822,GO:0001889,GO:0001938,GO:0001946,GO:0002088,GO:0002194,GO:0003677,GO:0003700,GO:0003705,GO:0003714,GO:0005634,GO:0005737,GO:0006351,GO:0007420,GO:0007623,GO:0008284,GO:0008285,GO:0010468,GO:0010595,GO:0016922,GO:0021516,GO:0021542,GO:0021707,GO:0021915,GO:0030182,GO:0030240,GO:0030324,GO:0030910,GO:0031016,GO:0031667,GO:0042752,GO:0043049,GO:…	negative regulation of transcription from RNA polymerase II promoter|core promoter sequence-specific DNA binding|transcriptional repressor activity, RNA polymerase II proximal promoter sequence-specific DNA binding|cell fate determination|kidney development|liver development|positive regulation of endothelial cell proliferation|lymphangiogenesis|lens development in camera-type eye|hepatocyte cell…
ENST00000451648	2.49788	0	4.99576	0	#NUM!	0.018565	1	Down	5.73e-17	7.06e-05	6.37e-22	9.76e-23	2.02e-19	1.69e-21	0.0186291	1.89e-23	0.222119	0.187368	1.19e-11	0.937289	6.99e-08	0.627378	0.0593275	3.36e-28	Chr20	62663019	62666627	-	SLCO4A1-AS1	XM_017027827.2	0	antisense	genic	exonic	nested	SLCO4A1	GeneID:28231,Genbank:XM_005260203.3,HGNC:HGNC:10953,MIM:612436	solute carrier organic anion transporter family member 4A1	GO:0005886,GO:0005887,GO:0015347,GO:0015349,GO:0043252,GO:0070327	plasma membrane|integral component of plasma membrane|sodium-independent organic anion transmembrane transporter activity|thyroid hormone transmembrane transporter activity|sodium-independent organic anion transport|thyroid hormone transport
ENST00000451742	4.54349	1.30423	7.78276	0.167579	-2.57709	0.0123848	1	Down	6.94e-38	0.155012	4.7e-36	0.0460539	0.0562486	0.306873	9.33e-41	3.75e-24	0.147636	0.117582	0.955994	1.85e-51	7.46e-38	0.640277	0.544744	0.546504	Chr3	178746939	178860349	-	KCNMB2-AS1	NM_181361.2	0	antisense	genic	intronic	overlapping	KCNMB2	GeneID:10242,Genbank:NM_181361.2,HGNC:HGNC:6286,MIM:605214	potassium calcium-activated channel subfamily M regulatory beta subunit 2	GO:0001508,GO:0005513,GO:0005886,GO:0005887,GO:0006813,GO:0007268,GO:0008076,GO:0008200,GO:0015269,GO:0015459,GO:0019228,GO:0019229	action potential|detection of calcium ion|plasma membrane|integral component of plasma membrane|potassium ion transport|chemical synaptic transmission|voltage-gated potassium channel complex|ion channel inhibitor activity|calcium-activated potassium channel activity|potassium channel regulator activity|neuronal action potential|regulation of vasoconstriction	path:hsa04022,path:hsa04270,path:hsa04911	cGMP-PKG signaling pathway|Vascular smooth muscle contraction|Insulin secretion
ENST00000451781	40.6912	12.1939	69.1885	0.176241	-2.50438	0.0172661	1	Down	0.0932106	1.04977	0.406809	0.416028	2.56068	1.67019	2.57066	0.395896	0.735869	0.637323	0.70415	4.16101	6.56331	8.20352	15.6992	4.74383	ChrX	3893292	3905709	-	BX890604.2
ENST00000452659	4.35808	7.23605	1.48011	4.88887	2.2895	0.0412459	1	Up	0.492058	0.3866	1.81171	0.00982794	1.27361	1.70619	1.03e-06	1.12e-05	0.518449	0.0140601	0.122226	1.25e-19	0.226922	0.179087	0.0980293	2.01e-10	Chr13	30363176	30373032	-	LINC00426	NM_001355247.1	49456	antisense	intergenic	upstream	divergent	UBE2L5	GeneID:171222,Genbank:NM_001355247.1,HGNC:HGNC:13477	ubiquitin conjugating enzyme E2 L5	GO:0000151,GO:0000209,GO:0003713,GO:0003723,GO:0004842,GO:0005524,GO:0005634,GO:0005654,GO:0005737,GO:0005829,GO:0006351,GO:0006355,GO:0006464,GO:0006511,GO:0008283,GO:0016567,GO:0019899,GO:0031398,GO:0031625,GO:0042787,GO:0044770,GO:0051443,GO:0061631,GO:0070062,GO:0070979,GO:0071383,GO:0071385,GO:0097027,GO:1903955	ubiquitin ligase complex|protein polyubiquitination|transcription coactivator activity|RNA binding|ubiquitin-protein transferase activity|ATP binding|nucleus|nucleoplasm|cytoplasm|cytosol|transcription, DNA-templated|regulation of transcription, DNA-templated|cellular protein modification process|ubiquitin-dependent protein catabolic process|cell proliferation|protein ubiquitination|enzyme bindin…
ENST00000453549	0.683329	0	1.36666	0	#NUM!	0.0401007	1	Down	0	0	0	0	0	0	0	0	0	0	0.10151	0.0590553	0.104811	0	0.190174	0	Chr21	32277863	32280988	+	MIS18A-AS1	XM_017028400.1	0	antisense	genic	intronic	overlapping	MIS18A	GeneID:54069,Genbank:XM_017028402.1,HGNC:HGNC:1286	MIS18 kinetochore protein A	GO:0000775,GO:0000785,GO:0005634,GO:0005829,GO:0007049,GO:0007059,GO:0034080,GO:0044030,GO:0046872,GO:0051301,GO:1903955	chromosome, centromeric region|chromatin|nucleus|cytosol|cell cycle|chromosome segregation|CENP-A containing nucleosome assembly|regulation of DNA methylation|metal ion binding|cell division|positive regulation of protein targeting to mitochondrion
ENST00000454203	0.715891	1.43178	0	Inf	Inf	0.0425744	1	Up	0	0.350495	0	0	0	0.540692	0	0.190268	0	0	0	0	0	0	0	0	Chr2	174575227	174587726	+	AC010894.4	NM_001077269.1	0	antisense	genic	exonic	nested	WIPF1	GeneID:7456,Genbank:NM_001077269.1,HGNC:HGNC:12736,MIM:602357	WAS/WASL interacting protein family member 1	GO:0001726,GO:0003779,GO:0005522,GO:0005829,GO:0005884,GO:0006461,GO:0008154,GO:0015629,GO:0017124,GO:0030048,GO:0031410,GO:0038096,GO:0051707	ruffle|actin binding|profilin binding|cytosol|actin filament|protein complex assembly|actin polymerization or depolymerization|actin cytoskeleton|SH3 domain binding|actin filament-based movement|cytoplasmic vesicle|Fc-gamma receptor signaling pathway involved in phagocytosis|response to other organism	path:hsa04144	Endocytosis
ENST00000455709	4.72929	8.48551	0.973071	8.72034	3.12438	0.00690448	1	Up	0.257471	0.253424	0.989661	0.450472	0.664058	0.787892	0.406822	0.244508	0.122291	8.82e-29	0.121654	2.57e-24	6.61e-12	0.136016	0	0.12393	Chr7	156654185	156657693	-	AC005534.1	XM_011515809.3	0	antisense	genic	exonic	nested	RNF32	GeneID:140545,Genbank:XM_024446666.1,HGNC:HGNC:17118,MIM:610241	ring finger protein 32	GO:0005768,GO:0016235,GO:0046872	endosome|aggresome|metal ion binding
ENST00000456944	4.59404	8.00223	1.18585	6.74808	2.75448	0.00946908	1	Up	1.7287	0.195734	0.371001	1.3e-26	0.367392	0.717245	1.14006	0.237595	3.77e-17	3.5e-25	5.79e-05	0.291822	0	8.74e-24	4.06e-28	0.197188	Chr9	89088604	89109298	-	AL353150.1	XM_017014809.2	0	sense	genic	exonic	nested	SHC3	GeneID:53358,Genbank:NM_016848.5,HGNC:HGNC:18181,MIM:605263	SHC adaptor protein 3	GO:0000165,GO:0001784,GO:0004871,GO:0005088,GO:0005829,GO:0005886,GO:0007169,GO:0007173,GO:0007265,GO:0007411,GO:0007417,GO:0007611,GO:0030971,GO:0035249	MAPK cascade|phosphotyrosine residue binding|signal transducer activity|Ras guanyl-nucleotide exchange factor activity|cytosol|plasma membrane|transmembrane receptor protein tyrosine kinase signaling pathway|epidermal growth factor receptor signaling pathway|Ras protein signal transduction|axon guidance|central nervous system development|learning or memory|receptor tyrosine kinase binding|synapti…	path:hsa01521,path:hsa01522,path:hsa04012,path:hsa04014,path:hsa04062,path:hsa04072,path:hsa04510,path:hsa04650,path:hsa04722,path:hsa04910,path:hsa04915,path:hsa04917,path:hsa04926,path:hsa05034,path:hsa05100,path:hsa05214,path:hsa05220,path:hsa05224,path:hsa05225,path:hsa05226	EGFR tyrosine kinase inhibitor resistance|Endocrine resistance|ErbB signaling pathway|Ras signaling pathway|Chemokine signaling pathway|Phospholipase D signaling pathway|Focal adhesion|Natural killer cell mediated cytotoxicity|Neurotrophin signaling pathway|Insulin signaling pathway|Estrogen signaling pathway|Prolactin signaling pathway|Relaxin signaling pathway|Alcoholism|Bacterial invasion of e…
ENST00000484411	5.05019	0	10.1004	0	#NUM!	0.0411191	1	Down	1.31e-15	0.007212	1.83e-09	1.49e-14	1.86e-12	5.54e-22	7.55e-08	5.83e-10	0.0117658	0.0167736	0.379229	1.39419	0.00154304	0.128773	0.0279728	0.036757	Chr10	75403876	75408308	+	ZNF503-AS2	NM_032772.5	1982	antisense	intergenic	upstream	divergent	ZNF503	GeneID:84858,Genbank:NM_032772.5,HGNC:HGNC:23589,MIM:613902	zinc finger protein 503	GO:0003676,GO:0005634,GO:0006351,GO:0006355,GO:0008285,GO:0010629,GO:0046872,GO:0061351,GO:0070315	nucleic acid binding|nucleus|transcription, DNA-templated|regulation of transcription, DNA-templated|negative regulation of cell proliferation|negative regulation of gene expression|metal ion binding|neural precursor cell proliferation|G1 to G0 transition involved in cell differentiation
ENST00000493116	1.36528	0.25036	2.4802	0.100944	-3.30838	0.0428483	1	Down	9.13e-05	9.83e-32	8.97e-48	8.82e-70	0.0268082	0.000107766	1.23e-24	2.16e-40	3.14e-34	2.96e-26	0.0566034	0.0316026	0.129315	1.32e-43	6.18e-11	0.0613493	Chr3	180989790	181566165	+	SOX2-OT	NM_145261.3	16	antisense	intergenic	upstream	divergent	DNAJC19	GeneID:131118,Genbank:NM_145261.3,HGNC:HGNC:30528,MIM:608977	DnaJ heat shock protein family (Hsp40) member C19	GO:0005739,GO:0005743,GO:0006457,GO:0006626,GO:0007601,GO:0016021,GO:0043234,GO:0048806	mitochondrion|mitochondrial inner membrane|protein folding|protein targeting to mitochondrion|visual perception|integral component of membrane|protein complex|genitalia development
ENST00000499662	5.5516	1.88996	9.21323	0.205136	-2.28535	0.0263577	1	Down	0.0466652	0	0	0	0.192562	0	0	0.0156695	0	0.129293	2.37e-05	0.0128801	0.420718	0.130577	0.223061	0.242102	Chr13	27819376	27917298	-	PLUT	NM_000209.3	2733	antisense	intergenic	upstream	divergent	PDX1	GeneID:3651,Genbank:NM_000209.3,HGNC:HGNC:6107,MIM:600733	pancreatic and duodenal homeobox 1			path:hsa04911,path:hsa04930,path:hsa04950	Insulin secretion|Type II diabetes mellitus|Maturity onset diabetes of the young
ENST00000500324	0.649616	0	1.29923	0	#NUM!	0.0418125	1	Down	2.07e-35	2.89e-44	0	5.51e-55	8.71e-36	0	6.34e-40	0.000295362	0.142437	4.78e-35	2.35e-28	0	0.130211	0.186196	0.289248	3.64e-41	Chr4	136173199	136395471	-	AC018680.1
ENST00000503650	0.740508	1.48102	0	Inf	Inf	0.0326528	1	Up	0.242486	0.0897441	0.0995908	0	0.156812	0	0	0	0	0	0	0	0	0	0	0	Chr5	104484204	105392970	-	AC099520.1
ENST00000503950	2.72028	5.2283	0.212254	24.6323	4.62248	0.00457511	1	Up	3.57e-23	0.142277	1.13969	2.1e-27	1.1493	0.642274	0.399128	0.00202968	2.53e-19	8.65e-29	6.32e-22	2.93e-31	0.000214436	0.171325	1.54e-28	3.16e-18	Chr4	123490268	123522106	+	AC093821.1	NM_199327.2	86508	sense	intergenic	downstream	same_strand	SPRY1	GeneID:10252,Genbank:XM_005262686.1,HGNC:HGNC:11269,MIM:602465	sprouty RTK signaling antagonist 1	GO:0000132,GO:0001656,GO:0001657,GO:0001759,GO:0005654,GO:0005794,GO:0005829,GO:0005886,GO:0008285,GO:0034260,GO:0040037,GO:0042059,GO:0043407,GO:0046580,GO:0051387,GO:0060449,GO:0060940,GO:0070373	establishment of mitotic spindle orientation|metanephros development|ureteric bud development|organ induction|nucleoplasm|Golgi apparatus|cytosol|plasma membrane|negative regulation of cell proliferation|negative regulation of GTPase activity|negative regulation of fibroblast growth factor receptor signaling pathway|negative regulation of epidermal growth factor receptor signaling pathway|negativ…
ENST00000504082	4.07821	0.770265	7.38615	0.104285	-3.2614	0.00599896	1	Down	5.1e-26	1.5e-16	0.379408	4.37e-23	1.33e-24	1.16e-26	0.143269	4.35e-26	0.683465	0.211385	0.555994	0.39691	1.98e-26	1.2779	0.330858	0.944955	Chr4	105137280	105140619	-	AC004069.1	NM_017628.4	5256	antisense	intergenic	upstream	divergent	TET2	GeneID:54790,Genbank:NM_017628.4,HGNC:HGNC:25941,MIM:612839	tet methylcytosine dioxygenase 2	GO:0003677,GO:0006211,GO:0006493,GO:0007049,GO:0008198,GO:0008270,GO:0014070,GO:0030099,GO:0045944,GO:0070579,GO:0080111,GO:0080182	DNA binding|5-methylcytosine catabolic process|protein O-linked glycosylation|cell cycle|ferrous iron binding|zinc ion binding|response to organic cyclic compound|myeloid cell differentiation|positive regulation of transcription from RNA polymerase II promoter|methylcytosine dioxygenase activity|DNA demethylation|histone H3-K4 trimethylation
ENST00000505636	3.12498	5.70631	0.54364	10.4965	3.39184	0.00827449	1	Up	0.392644	0.519279	0.307778	0.106649	0.324715	0.276553	1.29612	0.168776	3.2e-07	1.19e-16	8.2e-26	2.43e-31	0.000285765	0.265014	0.073421	3.66e-19	Chr4	31350284	31351725	+	AC104071.1
ENST00000505775	5.19187	10.2638	0.119943	85.5722	6.41907	0.0024016	1	Up	1.49918	0.947843	0	0.114031	0	1.7e-07	0	1.0293	1.39e-07	0	2.05e-07	0	0.00507822	0	0	0.0342498	Chr5	27472307	27494318	+	PURPL
ENST00000506416	0.794776	1.58955	0	Inf	Inf	0.0251766	1	Up	0.546973	0	0.749109	0	5.05e-24	0	0	0.477417	0	0	0	0	0	0	0	0	Chr4	138923930	138924232	-	AC109927.2	NM_012118.3	91527	antisense	intergenic	upstream	divergent	NOCT	GeneID:25819,Genbank:NM_012118.3,HGNC:HGNC:14254,MIM:608468	nocturnin	GO:0000290,GO:0000932,GO:0003700,GO:0003729,GO:0004535,GO:0005634,GO:0005654,GO:0005737,GO:0006366,GO:0006397,GO:0007623,GO:0009991,GO:0010629,GO:0032496,GO:0032922,GO:0033962,GO:0042752,GO:0045600,GO:0045668,GO:0045995,GO:0046872,GO:0048255,GO:0048471	deadenylation-dependent decapping of nuclear-transcribed mRNA|P-body|DNA binding transcription factor activity|mRNA binding|poly(A)-specific ribonuclease activity|nucleus|nucleoplasm|cytoplasm|transcription from RNA polymerase II promoter|mRNA processing|circadian rhythm|response to extracellular stimulus|negative regulation of gene expression|response to lipopolysaccharide|circadian regulation o…
ENST00000507761	3.97081	7.55418	0.387445	19.4974	4.28521	0.018063	1	Up	5.84e-29	0.528572	1.63178	0.4934	9.83e-27	0.204946	0.204682	0.000217544	0.149768	0.00693193	1.46e-07	8.97e-38	0.00462216	1.51e-27	0.000848715	1.69e-28	Chr4	79195836	79227956	+	LINC01088	XM_017008778.2	0	antisense	genic	intronic	overlapping	NAA11	GeneID:84779,Genbank:XM_017008779.1,HGNC:HGNC:28125	N(alpha)-acetyltransferase 11, NatA catalytic subunit	GO:0004596,GO:0005634,GO:0006474,GO:0006475,GO:0017198,GO:0018002,GO:0022626,GO:0031415,GO:1990189,GO:1990190	peptide alpha-N-acetyltransferase activity|nucleus|N-terminal protein amino acid acetylation|internal protein amino acid acetylation|N-terminal peptidyl-serine acetylation|N-terminal peptidyl-glutamic acid acetylation|cytosolic ribosome|NatA complex|peptide-serine-N-acetyltransferase activity|peptide-glutamate-N-acetyltransferase activity
ENST00000508004	0.638603	1.27721	0	Inf	Inf	0.0443551	1	Up	1.04e-14	0.174723	0.530757	7.21e-14	0.000232646	7.75e-06	0.377853	0.219606	1.9e-26	5.08e-15	5.45e-08	1.32e-17	6.74e-21	1.16e-14	0	1.73e-10	Chr11	318640	319615	+	AC136475.1	NM_021034.2	58	antisense	intergenic	downstream	convergent	IFITM3	GeneID:10410,Genbank:NM_021034.2,HGNC:HGNC:5414,MIM:605579	interferon induced transmembrane protein 3	GO:0005765,GO:0005886,GO:0006955,GO:0009615,GO:0016021,GO:0031902,GO:0032897,GO:0034341,GO:0035455,GO:0035456,GO:0045071,GO:0046597,GO:0051607,GO:0060337,GO:0070062	lysosomal membrane|plasma membrane|immune response|response to virus|integral component of membrane|late endosome membrane|negative regulation of viral transcription|response to interferon-gamma|response to interferon-alpha|response to interferon-beta|negative regulation of viral genome replication|negative regulation of viral entry into host cell|defense response to virus|type I interferon signa…
ENST00000509476	3.054	5.98794	0.120062	49.8735	5.6402	0.0364734	1	Up	1.19885	1.83616	3.32e-08	0.011434	0.0239066	0.186995	1.42e-20	5.52e-14	6.73e-29	0.074992	6.55e-27	2.37e-18	7.8e-22	0.00175298	0.00140663	1.39e-24	Chr5	58741581	58817099	-	AC016642.1	NM_001317915.1	0	antisense	genic	intronic	nested	RAB3C	GeneID:115827,Genbank:NM_001317915.1,HGNC:HGNC:30269,MIM:612829	RAB3C, member RAS oncogene family	GO:0003924,GO:0005525,GO:0005829,GO:0005886,GO:0008021,GO:0015031,GO:0017157,GO:0019882,GO:0030742,GO:0031489,GO:0031982,GO:0048471	GTPase activity|GTP binding|cytosol|plasma membrane|synaptic vesicle|protein transport|regulation of exocytosis|antigen processing and presentation|GTP-dependent protein binding|myosin V binding|vesicle|perinuclear region of cytoplasm
ENST00000512067	137.181	256.224	18.1373	14.1269	3.82037	0.000580551	1	Up	9.57269	14.1408	0	8.0578	0.170167	2.91183	0.0401801	18.4031	2.38243	0.127142	0.353208	0.0581164	0.278428	0.0529916	0	0.520946	Chr5	27472292	27486146	+	PURPL
ENST00000513055	0.785786	0	1.57157	0	#NUM!	0.0309879	1	Down	2.52e-22	3.39e-25	3.72e-23	4.79e-26	3.7e-23	1.56e-25	7.42e-28	0	7.42e-25	1.55e-25	5.82e-27	7.26e-73	0.132782	0.553182	0.226842	5.81e-25	Chr5	93553761	93585648	-	NR2F1-AS1	NM_005654.5	0	antisense	genic	exonic	overlapping	NR2F1	GeneID:7025,Genbank:NM_005654.5,HGNC:HGNC:7975,MIM:132890	nuclear receptor subfamily 2 group F member 1	GO:0000122,GO:0000978,GO:0001078,GO:0003700,GO:0003707,GO:0003713,GO:0004879,GO:0005634,GO:0005654,GO:0005829,GO:0006367,GO:0007165,GO:0008270,GO:0010977,GO:0043565,GO:0044323,GO:0045944	negative regulation of transcription from RNA polymerase II promoter|RNA polymerase II proximal promoter sequence-specific DNA binding|transcriptional repressor activity, RNA polymerase II proximal promoter sequence-specific DNA binding|DNA binding transcription factor activity|steroid hormone receptor activity|transcription coactivator activity|nuclear receptor activity|nucleus|nucleoplasm|cytos…
ENST00000514255	7.69891	15.2665	0.131317	116.257	6.86117	0.00109309	1	Up	2.03843	3.99315	0	2.39185	0	7e-06	0	0.456882	4.99e-21	0	0.04198	4.46e-26	1.47e-07	0	0	3.45e-33	Chr5	27475665	27485186	+	PURPL
ENST00000514867	3.0531	5.86631	0.239886	24.4546	4.61203	0.040521	1	Up	0.000357233	2.18e-15	0.49872	0.408255	9.32e-22	3.03736	0.562546	0.136821	4.62e-26	6.25e-21	6.16e-15	1.94e-21	1.22e-15	5.29e-10	2.95e-06	0.159583	Chr5	128663978	128742829	+	AC008588.1
ENST00000517454	1.00374	0.114971	1.89251	0.0607503	-4.04097	0.0445663	1	Down	4.05e-24	1.21e-09	0.0770994	0	0	0	0	0	0	0	0.2893	0	0.298625	0.153396	8.86e-35	0.148937	Chr8	17703988	17706187	+	AC124069.1	XM_011544595.3	0	antisense	genic	intronic	nested	MTUS1	GeneID:57509,Genbank:XM_017013700.1,HGNC:HGNC:29789,MIM:609589	microtubule associated scaffold protein 1
ENST00000517482	3.30672	0.751395	5.86205	0.12818	-2.96376	0.0126583	1	Down	0.0868836	0.12824	0	0.117803	0	0	0	0.085168	0.731352	0.431139	1.20703	0.0738219	0	0	0.609341	0	Chr8	124271683	124277584	+	AC090192.2	XM_011516847.2	28605	antisense	intergenic	downstream	convergent	TMEM65	GeneID:157378,Genbank:XM_011516847.2,HGNC:HGNC:25203,MIM:616609	transmembrane protein 65	GO:0003231,GO:0005743,GO:0005886,GO:0014704,GO:0016021,GO:1903779	cardiac ventricle development|mitochondrial inner membrane|plasma membrane|intercalated disc|integral component of membrane|regulation of cardiac conduction
ENST00000517798	1.03144	2.06289	0	Inf	Inf	0.0347571	1	Up	1.15e-21	0.633016	6.03e-13	2.15e-05	1.62e-25	1.51e-18	0.145836	0.385139	7.63e-70	1.13e-07	0.000549023	2.84e-06	6.85e-24	0.0147008	0.000156952	0.000916248	Chr8	18085049	18088041	+	AC124242.1	NM_004315.5	51	antisense	intergenic	upstream	divergent	ASAH1	GeneID:427,Genbank:NM_004315.5,HGNC:HGNC:735,MIM:613468	N-acylsphingosine amidohydrolase 1	GO:0003824,GO:0005576,GO:0005615,GO:0006672,GO:0006687,GO:0017040,GO:0043202,GO:0043312,GO:0070062,GO:1904724,GO:1904813	catalytic activity|extracellular region|extracellular space|ceramide metabolic process|glycosphingolipid metabolic process|ceramidase activity|lysosomal lumen|neutrophil degranulation|extracellular exosome|tertiary granule lumen|ficolin-1-rich granule lumen	path:hsa00600,path:hsa04071,path:hsa04142	Sphingolipid metabolism|Sphingolipid signaling pathway|Lysosome
ENST00000517838	35.767	1.94301	69.5911	0.0279204	-5.16254	0.0463984	1	Down	0.00490012	0.000861178	3.7e-13	0.834018	7.93e-09	0.159408	0.00615367	0.000109773	5.99e-10	4.8951	5.52363	19.1028	2.5e-14	2.98e-17	0.000159831	0.0709968	Chr8	127890870	127996650	+	PVT1
ENST00000519077	61.4206	98.2553	24.5858	3.99642	1.99871	0.0237364	1	Up	0.507305	2.04822	0.70382	1.41379	0.808906	0.00858809	0.379418	0.630291	0.697985	0.00188999	0.043887	0.326443	0.23733	0.0404019	0.00248385	0.0876704	Chr22	30969472	30978848	+	TUG1	NM_001303256.2	1185	antisense	intergenic	upstream	divergent	MORC2	GeneID:22880,Genbank:NM_001303257.2,HGNC:HGNC:23573,MIM:616661	MORC family CW-type zinc finger 2	GO:0005634,GO:0005829,GO:0006631,GO:0008270	nucleus|cytosol|fatty acid metabolic process|zinc ion binding
ENST00000519173	0.704396	0	1.40879	0	#NUM!	0.0324051	1	Down	0	0	0	0	3.02e-22	0	0.0350386	0	0	0	0	0.194211	0	0.524399	0.1048	0.163542	Chr4	184619046	184624942	-	LINC02365	NM_001354783.1	2754	sense	intergenic	downstream	same_strand	CASP3	GeneID:836,Genbank:NM_001354784.1,HGNC:HGNC:1504,MIM:600636	caspase 3			path:hsa01524,path:hsa04010,path:hsa04115,path:hsa04210,path:hsa04215,path:hsa04650,path:hsa04657,path:hsa04668,path:hsa04726,path:hsa04932,path:hsa04933,path:hsa05010,path:hsa05012,path:hsa05014,path:hsa05016,path:hsa05120,path:hsa05133,path:hsa05134,path:hsa05145,path:hsa05146,path:hsa05152,path:hsa05161,path:hsa05163,path:hsa05165,path:hsa05167,path:hsa05168,path:hsa05169,path:hsa05170,path:hs…	Platinum drug resistance|MAPK signaling pathway|p53 signaling pathway|Apoptosis|Apoptosis - multiple species|Natural killer cell mediated cytotoxicity|IL-17 signaling pathway|TNF signaling pathway|Serotonergic synapse|Non-alcoholic fatty liver disease (NAFLD)|AGE-RAGE signaling pathway in diabetic complications|Alzheimer disease|Parkinson disease|Amyotrophic lateral sclerosis (ALS)|Huntington dis…
ENST00000520543	1.95492	0	3.90984	0	#NUM!	0.0462124	1	Down	1.25e-30	4.79e-14	4.21e-23	0.00759898	7.82e-26	1.91e-22	2.52e-31	6.92e-06	9.66e-11	5.93e-27	0.0165326	1.32e-27	4.81e-15	3.44e-13	0.73831	0.484996	Chr8	114282073	114295839	+	AC064802.1
ENST00000520913	20.5014	0.0977059	40.9052	0.0023886	-8.70962	0.0344795	1	Down	0.00838915	0.000281104	1.33e-13	5.43e-15	8.56e-07	8.93e-15	0.0736658	0.0277187	0.00390162	2.98e-17	0.0598548	11.3184	0.000230601	9.31e-10	2.72246	0.360617	Chr8	127890646	127932695	+	PVT1
ENST00000521317	3.54895	5.87747	1.22044	4.81588	2.2678	0.0441862	1	Up	0.714943	1.05604	0.566682	0.371336	0.204032	0.510871	0.344188	0.952425	4.49e-30	0.133427	0.185739	0	0.216589	0.270158	7.86e-42	0.205143	Chr8	92765702	92776451	+	AC104211.3
ENST00000521996	18.2783	4.6313	31.9254	0.145066	-2.78522	0.0132829	1	Down	0.664532	0.429371	0.0744964	2.26e-15	0.109354	0.482042	2.8e-06	9.25e-05	0.397981	0.0114336	0.704842	2.23e-16	4.61938	1.31632	1.72567	2.70354	Chr8	89720904	89724930	-	AF117829.1	NM_003821.5	32817	antisense	intergenic	upstream	divergent	RIPK2	GeneID:8767,Genbank:NM_003821.5,HGNC:HGNC:10020,MIM:603455	receptor interacting serine/threonine kinase 2	GO:0000165,GO:0000187,GO:0001961,GO:0002250,GO:0004674,GO:0004715,GO:0004871,GO:0005102,GO:0005524,GO:0005737,GO:0005829,GO:0005856,GO:0006915,GO:0006954,GO:0007165,GO:0007249,GO:0007254,GO:0010800,GO:0010942,GO:0016579,GO:0030274,GO:0031398,GO:0031663,GO:0031982,GO:0032092,GO:0032722,GO:0032727,GO:0032728,GO:0032729,GO:0032735,GO:0032743,GO:0032755,GO:0032760,GO:0033091,GO:0033138,GO:0034134,GO:…	MAPK cascade|activation of MAPK activity|positive regulation of cytokine-mediated signaling pathway|adaptive immune response|protein serine/threonine kinase activity|non-membrane spanning protein tyrosine kinase activity|signal transducer activity|receptor binding|ATP binding|cytoplasm|cytosol|cytoskeleton|apoptotic process|inflammatory response|signal transduction|I-kappaB kinase/NF-kappaB signa…	path:hsa04621,path:hsa04722,path:hsa05131,path:hsa05152	NOD-like receptor signaling pathway|Neurotrophin signaling pathway|Shigellosis|Tuberculosis
ENST00000528381	0.898298	0	1.7966	0	#NUM!	0.0358612	1	Down	1.83e-33	1.29e-25	0	5.85e-28	3.02e-28	0	2.02e-28	1.01e-61	0.232317	1.92e-25	0	0	0.560253	1.89e-27	0	0.26989	Chr11	122234262	122367815	-	MIR100HG
ENST00000529325	0.785551	1.5711	0	Inf	Inf	0.0227999	1	Up	0.474246	0.658174	0	0	0	0	0	0.878469	0	0	0	0	0	0	0	0	Chr8	38275888	38276680	+	AC087362.2	NM_023034.1	0	antisense	genic	exonic	nested	NSD3	GeneID:54904,Genbank:NM_023034.1,HGNC:HGNC:12767,MIM:607083	nuclear receptor binding SET domain protein 3			path:hsa00310	Lysine degradation
ENST00000532098	5.35815	1.60531	9.11099	0.176195	-2.50476	0.0240395	1	Down	8.32e-11	0	0.149583	0	0	0.135852	0.364562	0.389265	0.424704	0.199917	0.564212	0.428911	0.155241	2.75138	0.938669	1.61e-76	Chr11	58968953	59058450	-	AP001636.3	NM_080661.4	11879	antisense	intergenic	downstream	convergent	GLYATL1	GeneID:92292,Genbank:NM_001354699.1,HGNC:HGNC:30519,MIM:614761	glycine-N-acyltransferase like 1	GO:0005739,GO:0006541,GO:0047946,GO:0047961	mitochondrion|glutamine metabolic process|glutamine N-acyltransferase activity|glycine N-acyltransferase activity
ENST00000534120	1.20368	2.40737	0	Inf	Inf	0.00534879	1	Up	0.11259	0	0.339703	0	0.449757	0	0.41873	0.108403	1.46e-20	1.28e-17	0	0	0	0	2.56e-25	0	Chr11	59669312	59675795	+	AP000640.2	NM_152716.2	274	antisense	intergenic	upstream	divergent	PATL1	GeneID:219988,Genbank:NM_152716.2,HGNC:HGNC:26721,MIM:614660	PAT1 homolog 1, processing body mRNA decay factor	GO:0000290,GO:0000932,GO:0003723,GO:0005829,GO:0008266,GO:0016605,GO:0016607,GO:0033962,GO:0034046,GO:0036464,GO:0043928	deadenylation-dependent decapping of nuclear-transcribed mRNA|P-body|RNA binding|cytosol|poly(U) RNA binding|PML body|nuclear speck|cytoplasmic mRNA processing body assembly|poly(G) binding|cytoplasmic ribonucleoprotein granule|exonucleolytic nuclear-transcribed mRNA catabolic process involved in deadenylation-dependent decay	path:hsa03018	RNA degradation
ENST00000535211	2.01475	4.0295	0	Inf	Inf	0.000889805	1	Up	0.233819	0.0942324	0.0740673	0.000663652	0.409436	0.000573202	0.249701	1.44e-17	7.81e-05	3.57e-05	0.0106486	5.22e-08	6.28e-16	0.00372294	1.31e-07	5.73e-06	Chr14	55576187	55580096	-	KTN1-AS1	NM_004986.3	111	antisense	intergenic	upstream	divergent	KTN1	GeneID:3895,Genbank:NM_001271014.1,HGNC:HGNC:6467,MIM:600381	kinectin 1	GO:0003723,GO:0005783,GO:0005788,GO:0005789,GO:0005887,GO:0007018,GO:0016020,GO:0016021,GO:0019894,GO:0043687,GO:0044267,GO:0045296	RNA binding|endoplasmic reticulum|endoplasmic reticulum lumen|endoplasmic reticulum membrane|integral component of plasma membrane|microtubule-based movement|membrane|integral component of membrane|kinesin binding|post-translational protein modification|cellular protein metabolic process|cadherin binding
ENST00000535436	3.19766	0.322838	6.07249	0.0531641	-4.2334	0.00410313	1	Down	7.97e-08	0.00705348	0.00135612	0.000285155	5.41e-15	0.064446	0.0462899	0.0162539	0.64088	0.284202	1.97e-09	9.99e-05	0	2.03e-06	0.258828	0.489006	Chr12	25954808	25959765	-	RASSF8-AS1	XM_024448822.1	0	antisense	genic	intronic	overlapping	RASSF8	GeneID:11228,Genbank:XM_024448819.1,HGNC:HGNC:13232,MIM:608231	Ras association domain family member 8	GO:0007165,GO:0034334	signal transduction|adherens junction maintenance
ENST00000538335	0.941589	1.88318	0	Inf	Inf	0.0139414	1	Up	1.09e-29	0.263959	4.38e-29	3.38e-28	3.88e-28	0.30062	0.314997	0.205041	6.62e-28	1.18e-28	9.84e-28	8.03e-30	2.7e-27	1.17e-27	0	7.02e-28	Chr12	121799849	121803906	-	LINC01089	XM_024448898.1	0	antisense	genic	exonic	overlapping	SETD1B	GeneID:23067,Genbank:XM_006719296.3,HGNC:HGNC:29187,MIM:611055	SET domain containing 1B	GO:0003723,GO:0005654,GO:0005694,GO:0005829,GO:0006351,GO:0006355,GO:0016607,GO:0018024,GO:0035097,GO:0048188,GO:0051568	RNA binding|nucleoplasm|chromosome|cytosol|transcription, DNA-templated|regulation of transcription, DNA-templated|nuclear speck|histone-lysine N-methyltransferase activity|histone methyltransferase complex|Set1C/COMPASS complex|histone H3-K4 methylation	path:hsa00310	Lysine degradation
ENST00000540687	1.38517	0	2.77035	0	#NUM!	0.00518112	1	Down	8.8e-05	0.000697075	0.000113364	0.000264897	0.00120845	0.000114097	3.93e-06	1.39e-05	0.000111968	0.00228728	0.0765028	0.00123809	0.00964844	0.147756	0.0636849	4.97e-05	Chr22	30970094	30976058	+	TUG1	NM_001303256.2	1807	antisense	intergenic	upstream	divergent	MORC2	GeneID:22880,Genbank:NM_001303257.2,HGNC:HGNC:23573,MIM:616661	MORC family CW-type zinc finger 2	GO:0005634,GO:0005829,GO:0006631,GO:0008270	nucleus|cytosol|fatty acid metabolic process|zinc ion binding
ENST00000540865	56.4185	14.1114	98.7256	0.142936	-2.80656	0.0201601	1	Down	6.6e-05	0.048683	2.6e-07	7.71e-09	1.04056	4.87303	0.000389939	0.982284	8.81e-17	2.71415	1.08e-05	10.4803	3.74579	1.89909	8.77563	4.13813	Chr11	62853073	62855488	-	SNHG1	NM_001012662.2	524	antisense	intergenic	upstream	divergent	SLC3A2	GeneID:6520,Genbank:NM_002394.5,HGNC:HGNC:11026,MIM:158070	solute carrier family 3 member 2	GO:0003723,GO:0003725,GO:0003824,GO:0005432,GO:0005634,GO:0005829,GO:0005886,GO:0005975,GO:0006816,GO:0006865,GO:0009986,GO:0015175,GO:0015827,GO:0016020,GO:0016021,GO:0016049,GO:0016324,GO:0042470,GO:0043330,GO:0045296,GO:0050900,GO:0060356,GO:0070062,GO:1902475	RNA binding|double-stranded RNA binding|catalytic activity|calcium:sodium antiporter activity|nucleus|cytosol|plasma membrane|carbohydrate metabolic process|calcium ion transport|amino acid transport|cell surface|neutral amino acid transmembrane transporter activity|tryptophan transport|membrane|integral component of membrane|cell growth|apical plasma membrane|melanosome|response to exogenous dsR…	path:hsa04150,path:hsa04216,path:hsa04974	mTOR signaling pathway|Ferroptosis|Protein digestion and absorption
ENST00000550601	2.49572	0	4.99144	0	#NUM!	0.019948	1	Down	6.66e-22	3.02e-21	2.55e-20	1.5e-05	1.79e-07	3.53e-21	1.61e-21	1.16e-25	9.62e-15	0.435445	6.65e-26	7.18e-22	0.231907	0.0381291	1.13888	8.69e-21	Chr12	53039718	53054384	-	AC068888.1	NM_001417.6	0	antisense	genic	exonic	overlapping	EIF4B	GeneID:1975,Genbank:NM_001300821.2,HGNC:HGNC:3285,MIM:603928	eukaryotic translation initiation factor 4B	GO:0000289,GO:0001731,GO:0003723,GO:0003743,GO:0004386,GO:0005829,GO:0005844,GO:0006413,GO:0006446,GO:0016281,GO:0033592,GO:0034057,GO:0043024,GO:0097010	nuclear-transcribed mRNA poly(A) tail shortening|formation of translation preinitiation complex|RNA binding|translation initiation factor activity|helicase activity|cytosol|polysome|translational initiation|regulation of translational initiation|eukaryotic translation initiation factor 4F complex|RNA strand annealing activity|RNA strand-exchange activity|ribosomal small subunit binding|eukaryotic…	path:hsa03013,path:hsa04150,path:hsa04151,path:hsa05205	RNA transport|mTOR signaling pathway|PI3K-Akt signaling pathway|Proteoglycans in cancer
ENST00000552784	2.03827	3.8139	0.262634	14.5217	3.86014	0.0137743	1	Up	0.722547	4.68e-08	0.600028	2.76e-17	0.000182569	0.196688	0.876355	6.19e-24	3.35e-22	1.85e-26	0.124867	1.23e-27	4.6e-14	3.41e-14	4.97e-28	2.24e-20	Chr12	112907628	113017751	-	AC004551.1	NM_016816.3	0	antisense	genic	exonic	overlapping	OAS1	GeneID:4938,Genbank:NM_001320151.1,HGNC:HGNC:8086,MIM:164350	2'-5'-oligoadenylate synthetase 1	GO:0001730,GO:0003725,GO:0005524,GO:0005576,GO:0005634,GO:0005737,GO:0005739,GO:0005783,GO:0005829,GO:0006006,GO:0006164,GO:0008270,GO:0009615,GO:0035457,GO:0042593,GO:0045071,GO:0046872,GO:0051259,GO:0051607,GO:0060333,GO:0060337,GO:0060700	2'-5'-oligoadenylate synthetase activity|double-stranded RNA binding|ATP binding|extracellular region|nucleus|cytoplasm|mitochondrion|endoplasmic reticulum|cytosol|glucose metabolic process|purine nucleotide biosynthetic process|zinc ion binding|response to virus|cellular response to interferon-alpha|glucose homeostasis|negative regulation of viral genome replication|metal ion binding|protein oli…	path:hsa04621,path:hsa05160,path:hsa05162,path:hsa05164,path:hsa05168,path:hsa05169	NOD-like receptor signaling pathway|Hepatitis C|Measles|Influenza A|Herpes simplex infection|Epstein-Barr virus infection
ENST00000552926	1.1465	2.29299	0	Inf	Inf	0.00959308	1	Up	0.214143	0.825133	0	0.277709	0	0.65344	0	0	0	0	0	0	0	0	0	0	Chr14	26873163	26873652	+	MIR4307HG
ENST00000554221	1.87973	3.51957	0.239886	14.6718	3.87498	0.0325843	1	Up	4.57e-33	3.37e-15	0.559177	8.93e-23	0	0.422788	0	0.519998	7.45e-20	0	1.76e-47	0	1.27e-16	6.46e-26	1.43e-05	0.103234	Chr14	55782424	55796688	-	LINC00520	NM_001079522.1	97840	antisense	intergenic	downstream	convergent	KTN1	GeneID:3895,Genbank:NM_001271014.1,HGNC:HGNC:6467,MIM:600381	kinectin 1	GO:0003723,GO:0005783,GO:0005788,GO:0005789,GO:0005887,GO:0007018,GO:0016020,GO:0016021,GO:0019894,GO:0043687,GO:0044267,GO:0045296	RNA binding|endoplasmic reticulum|endoplasmic reticulum lumen|endoplasmic reticulum membrane|integral component of plasma membrane|microtubule-based movement|membrane|integral component of membrane|kinesin binding|post-translational protein modification|cellular protein metabolic process|cadherin binding
ENST00000554485	4.80464	8.44538	1.16391	7.25605	2.85918	0.00875503	1	Up	1.43951	0.224362	1.22	0.436251	1.43594	1.68e-26	0.375581	0.151413	3.63e-49	3.72e-32	7.49e-16	0.281937	6.08e-26	3.21e-34	0.147145	6e-28	Chr14	100938928	100945160	+	MEG8	NM_001134888.2	54081	antisense	intergenic	upstream	divergent	RTL1	GeneID:388015,Genbank:NM_001134888.2,HGNC:HGNC:14665,MIM:611896	retrotransposon Gag like 1	GO:0007275,GO:0016021	multicellular organism development|integral component of membrane
ENST00000554687	2.99809	1.0742	4.92198	0.218246	-2.19598	0.0490232	1	Down	0.0669123	0.427087	9.81e-22	0	0	1.01e-23	0	7.27e-47	0.48761	0.246136	0	0	0.298961	1.18723	0.0587407	0.1022	Chr14	38034287	38194281	-	AL392023.2	NM_001049.2	13718	antisense	intergenic	upstream	divergent	SSTR1	GeneID:6751,Genbank:NM_001049.2,HGNC:HGNC:11330,MIM:182451	somatostatin receptor 1	GO:0004994,GO:0005737,GO:0005886,GO:0005887,GO:0007166,GO:0007186,GO:0007187,GO:0007215,GO:0007267,GO:0007283,GO:0007584,GO:0007586,GO:0008285,GO:0021549,GO:0030900,GO:0042594,GO:0042923,GO:0043005,GO:0071392,GO:1990830	somatostatin receptor activity|cytoplasm|plasma membrane|integral component of plasma membrane|cell surface receptor signaling pathway|G-protein coupled receptor signaling pathway|G-protein coupled receptor signaling pathway, coupled to cyclic nucleotide second messenger|glutamate receptor signaling pathway|cell-cell signaling|spermatogenesis|response to nutrient|digestion|negative regulation of …	path:hsa04024,path:hsa04080	cAMP signaling pathway|Neuroactive ligand-receptor interaction
ENST00000558671	34.0418	56.3003	11.7833	4.77798	2.2564	0.0126962	1	Up	1.54498	0.678764	0.25036	0.935304	0.157335	1.21265	0.784322	0.028666	0.370181	0	0.231731	0.147939	0.0453845	0.0966506	0	0.216525	Chr15	29373602	29376956	-	AC107980.1	NM_015307.1	0	sense	genic	intronic	nested	FAM189A1	GeneID:23359,Genbank:NM_015307.1,HGNC:HGNC:29075	family with sequence similarity 189 member A1	GO:0016021	integral component of membrane
ENST00000558831	4.67604	8.39513	0.956948	8.77281	3.13304	0.0169117	1	Up	0.0251287	0.418135	0.0125786	0.012578	0.125676	0.697561	0.458272	0	1.02e-09	0.000128578	0.0353613	0.0184149	1.96e-22	0.0255928	0.0562412	6.22e-23	Chr15	63587710	63600760	-	USP3-AS1	XM_017022766.1	0	antisense	genic	exonic	overlapping	USP3	GeneID:9960,Genbank:NM_006537.3,HGNC:HGNC:12626,MIM:604728	ubiquitin specific peptidase 3	GO:0000122,GO:0000278,GO:0000790,GO:0000978,GO:0004843,GO:0005634,GO:0005654,GO:0006281,GO:0006355,GO:0006511,GO:0008270,GO:0016578,GO:0016579,GO:0031647,GO:0036459,GO:0036464,GO:0042393,GO:0090543,GO:1990841	negative regulation of transcription from RNA polymerase II promoter|mitotic cell cycle|nuclear chromatin|RNA polymerase II proximal promoter sequence-specific DNA binding|thiol-dependent ubiquitin-specific protease activity|nucleus|nucleoplasm|DNA repair|regulation of transcription, DNA-templated|ubiquitin-dependent protein catabolic process|zinc ion binding|histone deubiquitination|protein deub…
ENST00000563962	2.54032	4.48894	0.591702	7.58649	2.92343	0.0266334	1	Up	0.0898764	0.0445855	0.126752	0.188925	0.510606	0.535023	0.130516	0.395929	0.0482858	2.37e-06	0.0244926	0.0260436	3.28e-21	0.125444	0.0374177	0.0189535	Chr16	25086333	25111479	-	LCMT1-AS1	XM_005255354.4	223	antisense	intergenic	upstream	divergent	LCMT1	GeneID:51451,Genbank:XM_005255354.4,HGNC:HGNC:17557,MIM:610286	leucine carboxyl methyltransferase 1	GO:0000086,GO:0003880,GO:0005654,GO:0005829,GO:0006464,GO:0006479,GO:0006481,GO:0008757,GO:0010906,GO:0018423,GO:0031333,GO:0042981,GO:0090266	G2/M transition of mitotic cell cycle|protein C-terminal carboxyl O-methyltransferase activity|nucleoplasm|cytosol|cellular protein modification process|protein methylation|C-terminal protein methylation|S-adenosylmethionine-dependent methyltransferase activity|regulation of glucose metabolic process|protein C-terminal leucine carboxyl O-methyltransferase activity|negative regulation of protein c…
ENST00000565050	1.85324	3.5737	0.132768	26.9168	4.75044	0.0359285	1	Up	0.34244	0.000148895	0.366254	0.0281533	0.0676858	2.11e-19	1.83e-13	1.11e-22	4.24e-25	2.82e-13	0.000285362	6.77e-06	0.0161163	4.54e-12	3.03e-06	0.00836503	Chr16	80155249	80540947	-	AC105411.1	NM_001305017.1	0	antisense	genic	exonic	overlapping	DYNLRB2	GeneID:83657,Genbank:XM_011523370.2,HGNC:HGNC:15467,MIM:607168	dynein light chain roadblock-type 2	GO:0003777,GO:0005868,GO:0005874,GO:0005929,GO:0007018,GO:0035735,GO:0036157,GO:0045505,GO:0070062,GO:0097542	microtubule motor activity|cytoplasmic dynein complex|microtubule|cilium|microtubule-based movement|intraciliary transport involved in cilium assembly|outer dynein arm|dynein intermediate chain binding|extracellular exosome|ciliary tip
ENST00000568040	4.04562	7.27993	0.811316	8.97299	3.16559	0.0266159	1	Up	0.625964	0.38251	2.76e-24	2.3553	9.75e-41	3.9317	1.39237	4.36e-16	8.78e-38	9.18e-35	2.05e-23	0.243562	0.410885	2.86e-24	1.23e-27	2.29e-08	Chr16	2571570	2572353	-	AC093525.3	XM_024450295.1	0	antisense	genic	intronic	nested	PDPK1	GeneID:5170,Genbank:NM_002613.4,HGNC:HGNC:8816,MIM:605213	3-phosphoinositide dependent protein kinase 1	GO:0002223,GO:0003323,GO:0004674,GO:0004676,GO:0005158,GO:0005524,GO:0005654,GO:0005737,GO:0005829,GO:0005886,GO:0005925,GO:0006351,GO:0006355,GO:0006468,GO:0006469,GO:0006972,GO:0007173,GO:0010518,GO:0010667,GO:0014069,GO:0016004,GO:0016301,GO:0016477,GO:0018105,GO:0018107,GO:0019722,GO:0019901,GO:0030036,GO:0030168,GO:0030512,GO:0031295,GO:0031410,GO:0032148,GO:0032869,GO:0034122,GO:0035556,GO:…	stimulatory C-type lectin receptor signaling pathway|type B pancreatic cell development|protein serine/threonine kinase activity|3-phosphoinositide-dependent protein kinase activity|insulin receptor binding|ATP binding|nucleoplasm|cytoplasm|cytosol|plasma membrane|focal adhesion|transcription, DNA-templated|regulation of transcription, DNA-templated|protein phosphorylation|negative regulation of …	path:hsa01524,path:hsa03320,path:hsa04068,path:hsa04071,path:hsa04140,path:hsa04150,path:hsa04151,path:hsa04152,path:hsa04210,path:hsa04510,path:hsa04660,path:hsa04664,path:hsa04722,path:hsa04910,path:hsa04919,path:hsa04931,path:hsa04960,path:hsa05145,path:hsa05160,path:hsa05205,path:hsa05213,path:hsa05215,path:hsa05223,path:hsa05231	Platinum drug resistance|PPAR signaling pathway|FoxO signaling pathway|Sphingolipid signaling pathway|Autophagy - animal|mTOR signaling pathway|PI3K-Akt signaling pathway|AMPK signaling pathway|Apoptosis|Focal adhesion|T cell receptor signaling pathway|Fc epsilon RI signaling pathway|Neurotrophin signaling pathway|Insulin signaling pathway|Thyroid hormone signaling pathway|Insulin resistance|Aldo…
ENST00000572427	5.40058	1.32826	9.47289	0.140217	-2.83426	0.00811253	1	Down	5.97e-07	0.0676009	0.119554	2.21e-20	3.34e-22	0.566047	3.71e-05	0.122096	1.19e-05	1.51285	0.0567182	0.213855	0.304397	0.443481	1.30404	0.994703	Chr16	3058456	3059308	-	MMP25-AS1	XM_024450391.1	0	antisense	genic	exonic	nested	MMP25	GeneID:64386,Genbank:XM_024450390.1,HGNC:HGNC:14246,MIM:608482	matrix metallopeptidase 25	GO:0004222,GO:0005578,GO:0005886,GO:0006508,GO:0006954,GO:0008270,GO:0016020,GO:0016021,GO:0031225,GO:0035579,GO:0043312,GO:0060022	metalloendopeptidase activity|proteinaceous extracellular matrix|plasma membrane|proteolysis|inflammatory response|zinc ion binding|membrane|integral component of membrane|anchored component of membrane|specific granule membrane|neutrophil degranulation|hard palate development	path:hsa04928	Parathyroid hormone synthesis, secretion and action
ENST00000577557	1.3346	2.56307	0.106127	24.1509	4.59401	0.0195562	1	Up	9e-06	0.394673	0.243394	7.17e-22	0.344115	0.206843	0.00125067	0.0652322	2.27e-05	4.18e-22	3.59e-07	1.32e-25	5.73e-21	0.0839944	3.64e-08	1.5e-22	Chr17	40525561	40527002	+	AC004585.1	XM_017025236.1	23880	antisense	intergenic	upstream	divergent	TNS4	GeneID:84951,Genbank:XM_005257744.1,HGNC:HGNC:24352,MIM:608385	tensin 4
ENST00000578408	4.90286	1.52194	8.28377	0.183726	-2.44437	0.0288431	1	Down	0.00280358	0.03554	0.038346	3.03e-17	0.407428	1.54e-16	1.5e-09	0.100227	0.0037824	0.301375	0.241686	5.63e-24	1.36e-20	0.895967	0.347987	1.24793	Chr17	32509954	32523424	-	AC079336.2	NM_015194.2	0	sense	genic	intronic	nested	MYO1D	GeneID:4642,Genbank:NM_015194.2,HGNC:HGNC:7598,MIM:606539	myosin ID	GO:0000146,GO:0005516,GO:0005524,GO:0005768,GO:0005790,GO:0005829,GO:0005903,GO:0010923,GO:0016323,GO:0016459,GO:0019904,GO:0030424,GO:0030673,GO:0030898,GO:0030900,GO:0031410,GO:0043005,GO:0043025,GO:0043209,GO:0044853,GO:0048306,GO:0051015,GO:0051641,GO:0061502,GO:0070062,GO:0097440	microfilament motor activity|calmodulin binding|ATP binding|endosome|smooth endoplasmic reticulum|cytosol|brush border|negative regulation of phosphatase activity|basolateral plasma membrane|myosin complex|protein domain specific binding|axon|axolemma|actin-dependent ATPase activity|forebrain development|cytoplasmic vesicle|neuron projection|neuronal cell body|myelin sheath|plasma membrane raft|c…
ENST00000580524	2.2579	4.51579	0	Inf	Inf	0.00997022	1	Up	0	1.37736	0	0	1.26948	0.589897	0	0	0	0	0	0	0	0	0	0	Chr18	1655177	1779955	+	AC019183.1
ENST00000581122	2.38679	4.65352	0.120062	38.7592	5.27647	0.00987022	1	Up	0.0257321	0.038895	0.26995	0.314326	0.035676	0.238768	6.25e-23	2.88e-27	2.63e-25	0.0259033	2.87e-23	1.21e-25	3.06e-26	5.01e-10	4.42e-18	1.25e-24	Chr17	19334308	19336127	-	AC124066.1	NM_014964.4	0	antisense	genic	exonic	nested	EPN2	GeneID:22905,Genbank:NM_014964.4,HGNC:HGNC:18639,MIM:607263	epsin 2	GO:0005829,GO:0006897,GO:0008289,GO:0030128,GO:0043231,GO:0045296,GO:0061024	cytosol|endocytosis|lipid binding|clathrin coat of endocytic vesicle|intracellular membrane-bounded organelle|cadherin binding|membrane organization	path:hsa04144	Endocytosis
ENST00000582348	3.01114	0	6.02228	0	#NUM!	8.25e-05	0.553021	Down	1.98e-06	2.08e-08	5.38e-06	8.9e-20	2.09e-23	2.16e-18	8.34e-14	2.39e-05	0.923433	4.43e-27	0.272283	2.07e-30	0.855444	0.153391	0.886	0.229549	Chr17	58337336	58351743	+	TSPOAP1-AS1	NM_003168.2	0	antisense	genic	intronic	overlapping	SUPT4H1	GeneID:6827,Genbank:NM_003168.2,HGNC:HGNC:11467,MIM:603555	SPT4 homolog, DSIF elongation factor subunit	GO:0000122,GO:0000993,GO:0003700,GO:0003727,GO:0005634,GO:0006325,GO:0006368,GO:0006397,GO:0008270,GO:0032044,GO:0032785,GO:0032786,GO:0034244,GO:0045944,GO:0046982	negative regulation of transcription from RNA polymerase II promoter|RNA polymerase II core binding|DNA binding transcription factor activity|single-stranded RNA binding|nucleus|chromatin organization|transcription elongation from RNA polymerase II promoter|mRNA processing|zinc ion binding|DSIF complex|negative regulation of DNA-templated transcription, elongation|positive regulation of DNA-templ…
ENST00000582536	5.99692	10.7863	1.20749	8.93285	3.15912	0.010329	1	Up	3.04291	1.37e-11	0.783623	1.03306	0.247035	0.538938	3.58793	0.185031	2.56e-18	0.180081	7.83e-26	0.160185	1.38e-23	0.27803	4.37e-11	0.407945	Chr17	28742230	28743102	-	AC010761.3	XM_011524640.3	0	antisense	genic	exonic	overlapping	NEK8	GeneID:284086,Genbank:XM_011524638.3,HGNC:HGNC:13387,MIM:609799	NIMA related kinase 8	GO:0004674,GO:0005524,GO:0005737,GO:0005856,GO:0005929,GO:0007368,GO:0007507,GO:0009887,GO:0035330,GO:0046872,GO:0097543,GO:0097546	protein serine/threonine kinase activity|ATP binding|cytoplasm|cytoskeleton|cilium|determination of left/right symmetry|heart development|animal organ morphogenesis|regulation of hippo signaling|metal ion binding|ciliary inversin compartment|ciliary base
ENST00000583316	8.81355	1.222	16.4051	0.0744891	-3.74683	0.00517372	1	Down	1.05e-11	1.37e-08	3.65e-07	0	0.00068653	0.00215176	0.000252815	0.783875	1.19e-09	2.70099	0.982342	0.459044	0.0729931	1.0177	2.27275	0.439455	Chr18	6927308	6929805	-	LINC00668	XM_005258144.1	11592	antisense	intergenic	downstream	convergent	ARHGAP28	GeneID:79822,Genbank:XM_005258144.1,HGNC:HGNC:25509,MIM:610592	Rho GTPase activating protein 28	GO:0005096,GO:0005829,GO:0007165,GO:0051056,GO:0051497,GO:1904425	GTPase activator activity|cytosol|signal transduction|regulation of small GTPase mediated signal transduction|negative regulation of stress fiber assembly|negative regulation of GTP binding
ENST00000585593	0.616482	1.23296	0	Inf	Inf	0.045978	1	Up	0.0224978	8.2e-13	0.00963096	0.021728	6.14e-05	0.00265095	0.0192664	0.0813694	0.00361691	4.03e-24	4.02e-24	1.66e-11	0.000530211	0.00437772	1.55e-30	0.00116616	Chr19	2212029	2215565	-	AC004490.1	XM_011528359.2	0	antisense	genic	exonic	nested	DOT1L	GeneID:84444,Genbank:XM_005259659.3,HGNC:HGNC:24948,MIM:607375	DOT1 like histone lysine methyltransferase	GO:0000077,GO:0000781,GO:0003677,GO:0005634,GO:0005654,GO:0006281,GO:0006348,GO:0008134,GO:0008284,GO:0018024,GO:0031151,GO:0032200,GO:0034729,GO:0042054,GO:0043231,GO:0043234,GO:0045944,GO:0046425,GO:2000677	DNA damage checkpoint|chromosome, telomeric region|DNA binding|nucleus|nucleoplasm|DNA repair|chromatin silencing at telomere|transcription factor binding|positive regulation of cell proliferation|histone-lysine N-methyltransferase activity|histone methyltransferase activity (H3-K79 specific)|telomere organization|histone H3-K79 methylation|histone methyltransferase activity|intracellular membran…	path:hsa00310,path:hsa05202	Lysine degradation|Transcriptional misregulation in cancer
ENST00000585625	7.97802	13.9312	2.02482	6.88022	2.78245	0.0114967	1	Up	0.232116	0.264749	0.20935	1.15491	0.12228	1.64038	0.664142	0.675564	8.98e-15	0.0449809	1.03e-08	2.96e-28	0.067906	0.418104	0.159269	0.125173	Chr2	178521183	178531578	+	TTN-AS1	NM_003319.4	0	antisense	genic	exonic	overlapping	TTN	GeneID:7273,Genbank:NM_003319.4,HGNC:HGNC:12403,MIM:188840	titin			path:hsa05410,path:hsa05414	Hypertrophic cardiomyopathy (HCM)|Dilated cardiomyopathy (DCM)
ENST00000585880	1.76622	0.315236	3.2172	0.0979844	-3.3513	0.0299232	1	Down	8.54e-34	0.0774614	2.31e-10	2.2e-14	1.32e-14	3.45e-23	0.0679803	0.0756056	5.97e-25	2.33e-20	7.91e-30	0.20098	1.38e-35	0.804618	0.55928	0.187904	Chr19	9730853	9731943	+	AC008759.2	NM_001353800.1	20447	antisense	intergenic	downstream	convergent	ZNF846	GeneID:162993,Genbank:NM_001353800.1,HGNC:HGNC:27260	zinc finger protein 846	GO:0003677,GO:0005634,GO:0006351,GO:0006355,GO:0046872	DNA binding|nucleus|transcription, DNA-templated|regulation of transcription, DNA-templated|metal ion binding
ENST00000586974	0.899992	1.79998	0	Inf	Inf	0.0321874	1	Up	4.72e-27	0.237101	5.75e-18	0.43273	0.11058	0.149035	9.02e-23	8.98e-22	1.18e-27	1.84e-22	8.43e-21	9.4e-36	8.53e-26	3.84e-21	2.22e-27	1.31e-26	Chr6	71308026	71311648	-	AL589935.1	XM_017011306.2	0	antisense	genic	exonic	overlapping	OGFRL1	GeneID:79627,Genbank:XM_017011303.1,HGNC:HGNC:21378	opioid growth factor receptor like 1	GO:0004872,GO:0016020	receptor activity|membrane
ENST00000587475	5.75473	1.17247	10.337	0.113425	-3.14019	0.020829	1	Down	0	0	0	0	0	0	2.26192	0	2.74146	3.77614	0	3.27084	0	5.47707	0	0	Chr18	63151114	63151320	-	AC022726.1	NM_000633.2	0	sense	genic	intronic	nested	BCL2	GeneID:596,Genbank:NM_000633.2,HGNC:HGNC:990,MIM:151430	BCL2, apoptosis regulator			path:hsa01521,path:hsa01522,path:hsa01524,path:hsa04064,path:hsa04066,path:hsa04071,path:hsa04115,path:hsa04140,path:hsa04141,path:hsa04151,path:hsa04210,path:hsa04215,path:hsa04217,path:hsa04261,path:hsa04340,path:hsa04510,path:hsa04621,path:hsa04630,path:hsa04722,path:hsa04725,path:hsa04915,path:hsa04928,path:hsa04933,path:hsa05014,path:hsa05145,path:hsa05152,path:hsa05161,path:hsa05169,path:hs…	EGFR tyrosine kinase inhibitor resistance|Endocrine resistance|Platinum drug resistance|NF-kappa B signaling pathway|HIF-1 signaling pathway|Sphingolipid signaling pathway|p53 signaling pathway|Autophagy - animal|Protein processing in endoplasmic reticulum|PI3K-Akt signaling pathway|Apoptosis|Apoptosis - multiple species|Necroptosis|Adrenergic signaling in cardiomyocytes|Hedgehog signaling pathwa…
ENST00000592161	2.30682	4.61364	0	Inf	Inf	0.0170563	1	Up	1.66e-11	4.32e-09	0.331825	1.24e-17	1.55973	3.05e-10	6.3e-12	0.847499	3.33e-17	3.9e-07	5.41e-23	4.82e-20	2.9e-18	9.46e-08	2.26e-24	6.61e-16	Chr2	178523216	178527361	+	TTN-AS1	XM_024453095.1	0	antisense	genic	exonic	overlapping	TTN	GeneID:7273,Genbank:NM_003319.4,HGNC:HGNC:12403,MIM:188840	titin			path:hsa05410,path:hsa05414	Hypertrophic cardiomyopathy (HCM)|Dilated cardiomyopathy (DCM)
ENST00000592600	2.30302	4.60605	0	Inf	Inf	0.00824526	1	Up	0.0663228	1.68e-13	0.497564	2e-18	0.444121	1.26675	2.39e-25	2.52e-23	2.69e-15	4.68e-18	2.88e-24	3.04e-25	1.4e-14	3.05e-11	2.56e-28	1.04e-23	Chr2	178523292	178584989	+	TTN-AS1	XM_017004820.1	0	antisense	genic	exonic	overlapping	TTN	GeneID:7273,Genbank:NM_003319.4,HGNC:HGNC:12403,MIM:188840	titin			path:hsa05410,path:hsa05414	Hypertrophic cardiomyopathy (HCM)|Dilated cardiomyopathy (DCM)
ENST00000593793	1.80051	3.33911	0.261917	12.7488	3.67229	0.031609	1	Up	0.0261035	0.987732	0.146502	0.31775	0	0.66587	0.0745652	1.96e-10	0.107445	0.0241563	0	3.32e-28	0.112209	7.49e-11	0	0	Chr10	46602065	46612009	+	AL356056.1	XM_017017029.1	0	sense	genic	intronic	nested	LOC107984026	GeneID:107984026,Genbank:XM_017017033.1	arf-GAP with GTPase, ANK repeat and PH domain-containing protein 4-like
ENST00000594604	2.31102	4.04995	0.572084	7.0793	2.82361	0.039991	1	Up	0	0.226318	0.589129	0	0.100654	0.562381	0	0.1537	2.28e-39	0	7.76e-14	0	8.37e-28	0.124127	0	0.113621	Chr13	51454164	51469423	+	INTS6-AS1	XM_011535041.2	831	antisense	intergenic	upstream	divergent	INTS6	GeneID:26512,Genbank:XM_011535040.3,HGNC:HGNC:14879,MIM:604331	integrator complex subunit 6
ENST00000595935	2.51593	5.03187	0	Inf	Inf	0.027617	1	Up	3.69e-06	5.8e-05	1.31e-27	4.79e-28	2.15e-19	1.50399	1.45331	4.39e-28	2.71e-13	6.37e-12	6.32e-24	2.29e-11	2.26e-20	8.65e-13	3.78e-19	8.23e-19	Chr10	73496609	73504737	+	PPP3CB-AS1	XM_024447845.1	0	antisense	genic	intronic	overlapping	USP54	GeneID:159195,Genbank:XM_024447842.1,HGNC:HGNC:23513	ubiquitin specific peptidase 54	GO:0016579,GO:0036459	protein deubiquitination|thiol-dependent ubiquitinyl hydrolase activity
ENST00000596412	2.59058	5.18117	0	Inf	Inf	0.0379273	1	Up	1.66374	5.82e-21	0.965384	2.53e-11	4.4e-23	0.000207405	1.76e-22	3.03e-21	1.42e-15	1.91e-06	8.69e-14	8.66e-16	1.55e-08	0.00203025	7.13e-20	5.97e-18	ChrX	149528072	149533082	-	LINC00893	NM_005638.5	0	antisense	genic	intronic	nested	VAMP7	GeneID:6845,Genbank:NM_005638.5,HGNC:HGNC:11486,MIM:300053	vesicle associated membrane protein 7	GO:0000149,GO:0005484,GO:0005737,GO:0005765,GO:0005789,GO:0005802,GO:0005886,GO:0006888,GO:0006892,GO:0006897,GO:0006906,GO:0006911,GO:0008333,GO:0009986,GO:0016020,GO:0016192,GO:0017156,GO:0019905,GO:0030027,GO:0030054,GO:0030141,GO:0030285,GO:0030665,GO:0030667,GO:0030670,GO:0031091,GO:0031143,GO:0031201,GO:0031902,GO:0034197,GO:0035493,GO:0035577,GO:0043001,GO:0043005,GO:0043231,GO:0043308,GO:…	SNARE binding|SNAP receptor activity|cytoplasm|lysosomal membrane|endoplasmic reticulum membrane|trans-Golgi network|plasma membrane|ER to Golgi vesicle-mediated transport|post-Golgi vesicle-mediated transport|endocytosis|vesicle fusion|phagocytosis, engulfment|endosome to lysosome transport|cell surface|membrane|vesicle-mediated transport|calcium ion regulated exocytosis|syntaxin binding|lamelli…	path:hsa04130	SNARE interactions in vesicular transport
ENST00000597894	9.24176	15.0614	3.42208	4.40124	2.13791	0.0426239	1	Up	9.19e-26	1.63042	0.46441	1.75	3.55285	0.030729	0.00302081	1.76984	1.45e-12	1.01e-21	0.400187	0.036221	1.01777	0.430455	8.37e-22	0.15162	Chr21	25934306	25941803	+	AP001442.1	NM_001136131.2	0	antisense	genic	intronic	nested	APP	GeneID:351,Genbank:NM_001136131.2,HGNC:HGNC:620,MIM:104760	amyloid beta precursor protein	GO:0003677,GO:0004867,GO:0005737,GO:0005794,GO:0005905,GO:0006378,GO:0006417,GO:0006468,GO:0006878,GO:0006897,GO:0006915,GO:0007155,GO:0007176,GO:0007219,GO:0007409,GO:0007617,GO:0007626,GO:0008088,GO:0008201,GO:0008344,GO:0008542,GO:0016021,GO:0016199,GO:0016322,GO:0016358,GO:0030198,GO:0030424,GO:0031175,GO:0035235,GO:0040014,GO:0045931,GO:0046914,GO:0048669,GO:0050803	DNA binding|serine-type endopeptidase inhibitor activity|cytoplasm|Golgi apparatus|clathrin-coated pit|mRNA polyadenylation|regulation of translation|protein phosphorylation|cellular copper ion homeostasis|endocytosis|apoptotic process|cell adhesion|regulation of epidermal growth factor-activated receptor activity|Notch signaling pathway|axonogenesis|mating behavior|locomotory behavior|axo-dendri…	path:hsa04726,path:hsa05010	Serotonergic synapse|Alzheimer disease
ENST00000599775	1.53509	2.85793	0.212254	13.4646	3.7511	0.0349992	1	Up	0	0.271468	0.134634	0.527495	0.119491	0.334171	0.110669	0.085292	0	0	0	0	0	0.139567	0	0	Chr19	52171158	52177002	+	AC010320.1	XM_011526558.3	0	antisense	genic	intronic	overlapping	ZNF836	GeneID:162962,Genbank:XM_011526559.3,HGNC:HGNC:34333	zinc finger protein 836	GO:0003677,GO:0003700,GO:0005634,GO:0006351,GO:0006355,GO:0046872	DNA binding|DNA binding transcription factor activity|nucleus|transcription, DNA-templated|regulation of transcription, DNA-templated|metal ion binding
ENST00000600206	1.27242	0.229941	2.31489	0.0993313	-3.33161	0.0446874	1	Down	2.2e-21	2.02e-23	0.0972642	2.03e-27	4.29e-26	2.54e-13	1.66e-27	1.07e-60	4.92e-24	0.0664296	0.317781	6.27e-28	1.82e-25	2.29e-22	0.189185	0.187087	Chr10	73496287	73520070	+	PPP3CB-AS1	XM_024447834.1	0	antisense	genic	exonic	overlapping	USP54	GeneID:159195,Genbank:XM_024447842.1,HGNC:HGNC:23513	ubiquitin specific peptidase 54	GO:0016579,GO:0036459	protein deubiquitination|thiol-dependent ubiquitinyl hydrolase activity
ENST00000602495	10.6605	0	21.321	0	#NUM!	0.00196724	1	Down	4.02e-38	0	0	0	0	0	0	0	2.1e-27	2.59705	0	0	0	6.56894	0.626214	0	ChrX	73829138	73833761	-	XIST	NM_005638.5	0	antisense	genic	intronic	nested	VAMP7	GeneID:6845,Genbank:NM_005638.5,HGNC:HGNC:11486,MIM:300053	vesicle associated membrane protein 7	GO:0000149,GO:0005484,GO:0005737,GO:0005765,GO:0005789,GO:0005802,GO:0005886,GO:0006888,GO:0006892,GO:0006897,GO:0006906,GO:0006911,GO:0008333,GO:0009986,GO:0016020,GO:0016192,GO:0017156,GO:0019905,GO:0030027,GO:0030054,GO:0030141,GO:0030285,GO:0030665,GO:0030667,GO:0030670,GO:0031091,GO:0031143,GO:0031201,GO:0031902,GO:0034197,GO:0035493,GO:0035577,GO:0043001,GO:0043005,GO:0043231,GO:0043308,GO:…	SNARE binding|SNAP receptor activity|cytoplasm|lysosomal membrane|endoplasmic reticulum membrane|trans-Golgi network|plasma membrane|ER to Golgi vesicle-mediated transport|post-Golgi vesicle-mediated transport|endocytosis|vesicle fusion|phagocytosis, engulfment|endosome to lysosome transport|cell surface|membrane|vesicle-mediated transport|calcium ion regulated exocytosis|syntaxin binding|lamelli…	path:hsa04130	SNARE interactions in vesicular transport
ENST00000602591	52.8354	12.6825	92.9882	0.136389	-2.87421	0.0140844	1	Down	0.0700077	2.09239	0.154399	5.03e-06	2.59e-05	0.0116155	9.51e-09	0.0109887	0.00165348	4.74e-12	3.46041	0.000243186	2.59e-06	5.70354	4.35647	2.27903	Chr6	30287397	30289372	-	HCG18	NM_021253.3	37472	antisense	intergenic	upstream	divergent	TRIM39	GeneID:56658,Genbank:NM_021253.3,HGNC:HGNC:10065,MIM:605700	tripartite motif containing 39	GO:0005739,GO:0005829,GO:0006915,GO:0008270,GO:0016567,GO:0016740,GO:0042802,GO:2000059,GO:2001235	mitochondrion|cytosol|apoptotic process|zinc ion binding|protein ubiquitination|transferase activity|identical protein binding|negative regulation of protein ubiquitination involved in ubiquitin-dependent protein catabolic process|positive regulation of apoptotic signaling pathway
ENST00000602608	1.2046	2.27153	0.13767	16.4998	4.04437	0.0278177	1	Up	3.24e-06	0	0.0386971	0.0964203	0.211098	0	0.0722701	0.0950644	0	0	0	0.0258805	1.1e-24	3.8e-24	0	1.15e-24	Chr8	376243	377759	-	FAM87A	NM_183421.1	29049	antisense	intergenic	upstream	divergent	FBXO25	GeneID:26260,Genbank:NM_183421.1,HGNC:HGNC:13596,MIM:609098	F-box protein 25	GO:0000151,GO:0003779,GO:0004842,GO:0005634,GO:0016567,GO:0019005	ubiquitin ligase complex|actin binding|ubiquitin-protein transferase activity|nucleus|protein ubiquitination|SCF ubiquitin ligase complex	path:hsa04068	FoxO signaling pathway
ENST00000602938	1.86699	0	3.73397	0	#NUM!	0.0275574	1	Down	0.00412882	2.52e-09	9.58e-09	0.00619183	0.0245973	0.00109548	4.66e-11	0.00201653	1.34068	0.00873702	0.00866426	0.272407	0.114415	0.0211461	0.176497	0.000112722	ChrX	73944324	73999114	+	JPX	NM_005638.5	0	sense	genic	intronic	nested	VAMP7	GeneID:6845,Genbank:NM_005638.5,HGNC:HGNC:11486,MIM:300053	vesicle associated membrane protein 7	GO:0000149,GO:0005484,GO:0005737,GO:0005765,GO:0005789,GO:0005802,GO:0005886,GO:0006888,GO:0006892,GO:0006897,GO:0006906,GO:0006911,GO:0008333,GO:0009986,GO:0016020,GO:0016192,GO:0017156,GO:0019905,GO:0030027,GO:0030054,GO:0030141,GO:0030285,GO:0030665,GO:0030667,GO:0030670,GO:0031091,GO:0031143,GO:0031201,GO:0031902,GO:0034197,GO:0035493,GO:0035577,GO:0043001,GO:0043005,GO:0043231,GO:0043308,GO:…	SNARE binding|SNAP receptor activity|cytoplasm|lysosomal membrane|endoplasmic reticulum membrane|trans-Golgi network|plasma membrane|ER to Golgi vesicle-mediated transport|post-Golgi vesicle-mediated transport|endocytosis|vesicle fusion|phagocytosis, engulfment|endosome to lysosome transport|cell surface|membrane|vesicle-mediated transport|calcium ion regulated exocytosis|syntaxin binding|lamelli…	path:hsa04130	SNARE interactions in vesicular transport
ENST00000603156	2.23301	4.46602	0	Inf	Inf	0.0236982	1	Up	5.86e-08	0.348556	6.3e-10	0.185708	1.54143	0.0941738	0.0541105	0.154749	0.0106022	0.00127795	0	0	0.000230447	0.0356727	0.0153291	0.00127085	Chr7	20328529	20331747	-	AC004130.1	XM_017012180.1	0	antisense	genic	exonic	overlapping	ITGB8	GeneID:3696,Genbank:XM_011515393.2,HGNC:HGNC:6163,MIM:604160	integrin subunit beta 8	GO:0001573,GO:0004872,GO:0005102,GO:0005886,GO:0007155,GO:0007229,GO:0008305,GO:0009986,GO:0010628,GO:0010629,GO:0030198,GO:0034686,GO:0051216,GO:0060674,GO:0070062,GO:1990430	ganglioside metabolic process|receptor activity|receptor binding|plasma membrane|cell adhesion|integrin-mediated signaling pathway|integrin complex|cell surface|positive regulation of gene expression|negative regulation of gene expression|extracellular matrix organization|integrin alphav-beta8 complex|cartilage development|placenta blood vessel development|extracellular exosome|extracellular matr…	path:hsa04151,path:hsa04510,path:hsa04512,path:hsa04514,path:hsa04810,path:hsa05165,path:hsa05410,path:hsa05412,path:hsa05414	PI3K-Akt signaling pathway|Focal adhesion|ECM-receptor interaction|Cell adhesion molecules (CAMs)|Regulation of actin cytoskeleton|Human papillomavirus infection|Hypertrophic cardiomyopathy (HCM)|Arrhythmogenic right ventricular cardiomyopathy (ARVC)|Dilated cardiomyopathy (DCM)
ENST00000606221	93.0947	171.409	14.78	11.5974	3.53573	0.00965689	1	Up	0.349281	7.68519	0.541983	2.50095	0.194482	0.9218	0.106166	4.08623	0.0408331	0.013846	0.910946	0.0245138	0.0224402	0.0431909	0	0.231076	Chr13	87807634	87811232	-	AL445647.1
ENST00000606227	2.41723	0.59353	4.24093	0.139953	-2.83699	0.047464	1	Down	0.00024809	0.0142954	0	0	4.06e-16	0.000186763	0.00188508	0.047885	2.58e-14	0.0626546	4.8e-07	2.27e-06	0.0369383	0.0136522	0.124909	0.152026	Chr6	5031756	5054423	-	AL359643.2	XM_017011084.2	0	sense	genic	exonic	nested	LYRM4	GeneID:57128,Genbank:XM_017011084.2,HGNC:HGNC:21365,MIM:613311	LYR motif containing 4	GO:0005759,GO:0016604,GO:0044281	mitochondrial matrix|nuclear body|small molecule metabolic process
ENST00000606522	4.45794	1.47788	7.438	0.198694	-2.33138	0.0265224	1	Down	0.151473	0.118452	0	0.0998465	0.0507656	0	0	0	0.164916	0.218714	0	0.223874	0.406221	0.45601	0.238508	0.437294	Chr6	10743324	10747569	-	AL024498.1	NM_001127711.2	190	antisense	intergenic	upstream	divergent	TMEM14B	GeneID:81853,Genbank:NM_001286488.1,HGNC:HGNC:21384	transmembrane protein 14B	GO:0016021	integral component of membrane
ENST00000606785	3.98037	7.60091	0.359829	21.1237	4.40079	0.00345118	1	Up	0.412411	2.77819	0	1.103	0	1.12203	0	0.98987	0	0	0	0	0	0	0	0.278634	Chr13	87801226	87803364	-	LINC00397
ENST00000607089	4.27494	1.64206	6.90782	0.23771	-2.07273	0.0398058	1	Down	0.120701	0.552817	0	0.157917	0	0.220527	0	0	1.03555	0	0.349451	0.100216	0	1.09071	0.651385	0.901497	Chr3	36973117	36973672	-	AC011816.2	NM_014805.3	12194	sense	intergenic	downstream	same_strand	EPM2AIP1	GeneID:9852,Genbank:NM_014805.3,HGNC:HGNC:19735,MIM:607911	EPM2A interacting protein 1	GO:0000981,GO:0003677,GO:0005654,GO:0005737,GO:0005783,GO:0032868,GO:0042802,GO:0045725,GO:2000467	RNA polymerase II transcription factor activity, sequence-specific DNA binding|DNA binding|nucleoplasm|cytoplasm|endoplasmic reticulum|response to insulin|identical protein binding|positive regulation of glycogen biosynthetic process|positive regulation of glycogen (starch) synthase activity
ENST00000607405	3.54155	7.0831	0	Inf	Inf	3.35e-05	0.365153	Up	0.121328	0.439302	0.0667798	0.327303	0	0.239562	0	0.60717	0	0	0	0	0	0	0	0	Chr13	87607907	87609234	-	AL355578.1	XM_005254038.5	61998	antisense	intergenic	upstream	divergent	SLITRK5	GeneID:26050,Genbank:XM_005254038.5,HGNC:HGNC:20295,MIM:609680	SLIT and NTRK like family member 5	GO:0005886,GO:0007268,GO:0007409,GO:0007625,GO:0009410,GO:0016021,GO:0021756,GO:0030534,GO:0043235,GO:0043588,GO:0048813,GO:0051965,GO:0072358	plasma membrane|chemical synaptic transmission|axonogenesis|grooming behavior|response to xenobiotic stimulus|integral component of membrane|striatum development|adult behavior|receptor complex|skin development|dendrite morphogenesis|positive regulation of synapse assembly|cardiovascular system development
ENST00000607847	1.24796	2.49592	0	Inf	Inf	0.0206769	1	Up	0	0	0.585844	0	0.5228	1.0537	0	0	0	0	0	0	0	0	0	0	Chr5	10269489	10269918	-	AC012640.3	NM_012073.4	3077	antisense	intergenic	downstream	convergent	CCT5	GeneID:22948,Genbank:NM_012073.4,HGNC:HGNC:1618,MIM:610150	chaperonin containing TCP1 subunit 5	GO:0002199,GO:0003730,GO:0005524,GO:0005730,GO:0005813,GO:0005829,GO:0005832,GO:0005874,GO:0006457,GO:0006458,GO:0007339,GO:0009615,GO:0031681,GO:0032212,GO:0043209,GO:0044183,GO:0044297,GO:0048027,GO:0048487,GO:0050821,GO:0051082,GO:0061077,GO:0070062,GO:1901998,GO:1904851,GO:1904871,GO:1904874	zona pellucida receptor complex|mRNA 3'-UTR binding|ATP binding|nucleolus|centrosome|cytosol|chaperonin-containing T-complex|microtubule|protein folding|'de novo' protein folding|binding of sperm to zona pellucida|response to virus|G-protein beta-subunit binding|positive regulation of telomere maintenance via telomerase|myelin sheath|protein binding involved in protein folding|cell body|mRNA 5'-U…
ENST00000608716	3.93146	6.59565	1.26727	5.20463	2.3798	0.0466828	1	Up	9.68e-10	0.251131	0.0825692	0.688943	0.708437	7.83e-15	0.832869	0.000500752	2.95e-16	5.22e-26	5.54e-13	1.84e-35	0.34619	3.97e-07	0.105092	0.0014722	Chr2	170341195	170350627	-	MYO3B-AS1	XM_011510654.3	0	antisense	genic	intronic	nested	MYO3B	GeneID:140469,Genbank:NM_138995.4,HGNC:HGNC:15576,MIM:610040	myosin IIIB	GO:0003774,GO:0003779,GO:0004674,GO:0005524,GO:0005737,GO:0007601,GO:0007605,GO:0016459,GO:0032426,GO:0050896,GO:0090103	motor activity|actin binding|protein serine/threonine kinase activity|ATP binding|cytoplasm|visual perception|sensory perception of sound|myosin complex|stereocilium tip|response to stimulus|cochlea morphogenesis
ENST00000608737	5.74956	9.26232	2.2368	4.14088	2.04994	0.042877	1	Up	0.183523	0.339396	1.00162	0.280624	0.311477	0.116942	1.1267	0.0783918	0.301976	2.47e-27	0.135924	0.0324222	4.19e-23	5.13e-07	0.129143	0.151621	Chr3	195699039	195708370	+	MUC20-OT1	NM_001282506.1	12512	sense	intergenic	upstream	same_strand	MUC20	GeneID:200958,Genbank:NM_001282506.1,HGNC:HGNC:23282,MIM:610360	mucin 20, cell surface associated
ENST00000608913	1.74533	0	3.49066	0	#NUM!	0.036088	1	Down	2.85e-23	2.83e-20	2.26e-24	2.74e-20	1.67e-25	4.93e-19	5.49e-24	2.71e-27	1.81e-24	3.95e-24	2.81e-23	0.576739	1.00095	1.77e-22	0.0719809	1.25e-22	Chr17	1712879	1716210	-	MIR22HG	NM_001163673.1	313	antisense	intergenic	upstream	divergent	WDR81	GeneID:124997,Genbank:NM_152348.3,HGNC:HGNC:26600,MIM:614218	WD repeat domain 81	GO:0000421,GO:0005739,GO:0005765,GO:0005829,GO:0006511,GO:0007005,GO:0010923,GO:0031313,GO:0031901,GO:0031902,GO:0035014,GO:0035973,GO:0043551,GO:0045022,GO:0050821,GO:0070530	autophagosome membrane|mitochondrion|lysosomal membrane|cytosol|ubiquitin-dependent protein catabolic process|mitochondrion organization|negative regulation of phosphatase activity|extrinsic component of endosome membrane|early endosome membrane|late endosome membrane|phosphatidylinositol 3-kinase regulator activity|aggrephagy|regulation of phosphatidylinositol 3-kinase activity|early endosome to…
ENST00000608972	8.95676	16.9104	1.00312	16.8578	4.07534	0.00273831	1	Up	0.124249	0.120412	0.572192	0	1.86706	0.991025	0.980662	0	0	0	0.0597011	0.036508	0	1.08e-24	0.0394377	0.0608953	Chr7	29008926	29010252	+	AC005162.3	NM_031311.4	0	antisense	genic	intronic	nested	CPVL	GeneID:54504,Genbank:NM_001348054.1,HGNC:HGNC:14399,MIM:609780	carboxypeptidase, vitellogenic like	GO:0004185,GO:0051603,GO:0070062	serine-type carboxypeptidase activity|proteolysis involved in cellular protein catabolic process|extracellular exosome
ENST00000609032	2.30803	4.22212	0.393952	10.7174	3.42188	0.0246658	1	Up	0	0	0.909188	0	0	0.798747	0.167035	1.08606	0	0	0.216014	0	0	0	0	0	Chr1	186521773	186522304	+	AL096803.3	NM_002597.4	60665	antisense	intergenic	upstream	divergent	PDC	GeneID:5132,Genbank:NM_002597.4,HGNC:HGNC:8759,MIM:171490	phosducin
ENST00000609300	14.0313	3.8701	24.1925	0.159971	-2.64411	0.0123756	1	Down	0.268323	0.459704	5.36e-19	1.06e-23	3.65e-21	7.21e-13	2.41406	3.05e-27	5.65961	2.08936	2.60006	2.17031	3.28e-23	9.69e-05	3.8e-10	3.02643	Chr20	22560792	22564268	-	LINC00261	NM_153675.2	16736	sense	intergenic	downstream	same_strand	FOXA2	GeneID:3170,Genbank:NM_153675.2,HGNC:HGNC:5022,MIM:600288	forkhead box A2			path:hsa04213,path:hsa04950	Longevity regulating pathway - multiple species|Maturity onset diabetes of the young
ENST00000609307	4.48039	7.76586	1.19492	6.49909	2.70024	0.0469522	1	Up	0	1.45088	4.69451	1.81279	2.61658	0	0	7.89e-26	3.02e-33	0	4.03e-26	3.62e-29	1.59787	2.68e-21	3.01e-28	1.02e-24	Chr7	7552737	7554749	-	AC004982.2	XM_017012131.2	10643	sense	intergenic	upstream	same_strand	COL28A1	GeneID:340267,Genbank:XM_017012132.2,HGNC:HGNC:22442,MIM:609996	collagen type XXVIII alpha 1 chain	GO:0004867,GO:0005576,GO:0005581,GO:0005604,GO:0005788,GO:0007155,GO:0031012	serine-type endopeptidase inhibitor activity|extracellular region|collagen trimer|basement membrane|endoplasmic reticulum lumen|cell adhesion|extracellular matrix
ENST00000609511	1.39862	0	2.79723	0	#NUM!	0.0028338	1	Down	0	0	0	0	0	0	0	0	0.454996	0.891282	0	0	0.494314	0.521391	0	0.484536	Chr4	55387949	55388271	+	AC069200.1	NM_018475.4	7642	sense	intergenic	upstream	same_strand	TMEM165	GeneID:55858,Genbank:NM_018475.4,HGNC:HGNC:30760,MIM:614726	transmembrane protein 165	GO:0005765,GO:0005794,GO:0006487,GO:0006874,GO:0010008,GO:0016021,GO:0031901,GO:0031902,GO:0032472,GO:0032588,GO:0035751,GO:0043231	lysosomal membrane|Golgi apparatus|protein N-linked glycosylation|cellular calcium ion homeostasis|endosome membrane|integral component of membrane|early endosome membrane|late endosome membrane|Golgi calcium ion transport|trans-Golgi network membrane|regulation of lysosomal lumen pH|intracellular membrane-bounded organelle
ENST00000609756	7.56902	12.829	2.30903	5.55601	2.47405	0.0202358	1	Up	1.177	0	5.16485	0.780611	0.772845	3.23873	1.45831	0.548694	0	0	0	0	0.958994	1.94043	0	0	Chr10	13675646	13675990	+	AL157392.4	XM_024448069.1	0	antisense	genic	intronic	nested	FRMD4A	GeneID:55691,Genbank:XM_017016394.2,HGNC:HGNC:25491,MIM:616305	FERM domain containing 4A	GO:0005737,GO:0005856,GO:0005912,GO:0005923,GO:0030674,GO:0090162	cytoplasm|cytoskeleton|adherens junction|bicellular tight junction|protein binding, bridging|establishment of epithelial cell polarity
ENST00000610062	1.86484	0	3.72969	0	#NUM!	0.000935842	1	Down	0	0	0	0	0	0	0	0	0.428337	0.379975	0.107277	0.189282	0.722505	0.124482	0	0	Chr7	98322853	98323430	+	AC093799.1	NM_018842.4	0	antisense	genic	intronic	nested	BAIAP2L1	GeneID:55971,Genbank:NM_018842.4,HGNC:HGNC:21649,MIM:611877	BAI1 associated protein 2 like 1	GO:0003779,GO:0005654,GO:0005829,GO:0005856,GO:0005886,GO:0005913,GO:0007009,GO:0008286,GO:0009617,GO:0030838,GO:0046626,GO:0051017,GO:0051764,GO:0070062,GO:0070064,GO:0098641,GO:2000251	actin binding|nucleoplasm|cytosol|cytoskeleton|plasma membrane|cell-cell adherens junction|plasma membrane organization|insulin receptor signaling pathway|response to bacterium|positive regulation of actin filament polymerization|regulation of insulin receptor signaling pathway|actin filament bundle assembly|actin crosslink formation|extracellular exosome|proline-rich region binding|cadherin bind…
ENST00000610120	0.589383	1.17877	0	Inf	Inf	0.0481586	1	Up	0.132914	0	0	0	0	0	0.323301	0.241326	0	0	0	0	0	0	0	0	Chr17	2683305	2685088	-	AC005696.2	XM_017024701.1	0	antisense	genic	exonic	nested	PAFAH1B1	GeneID:5048,Genbank:XM_017024701.1,HGNC:HGNC:8574,MIM:601545	platelet activating factor acetylhydrolase 1b regulatory subunit 1	GO:0000086,GO:0000132,GO:0000226,GO:0000235,GO:0000776,GO:0001667,GO:0001675,GO:0001764,GO:0001961,GO:0004623,GO:0005635,GO:0005813,GO:0005829,GO:0005871,GO:0005875,GO:0005938,GO:0007017,GO:0007062,GO:0007097,GO:0007268,GO:0007281,GO:0007405,GO:0007611,GO:0008017,GO:0008090,GO:0008201,GO:0008344,GO:0009306,GO:0010389,GO:0010977,GO:0016042,GO:0017145,GO:0019226,GO:0021540,GO:0021766,GO:0021819,GO:…	G2/M transition of mitotic cell cycle|establishment of mitotic spindle orientation|microtubule cytoskeleton organization|astral microtubule|kinetochore|ameboidal-type cell migration|acrosome assembly|neuron migration|positive regulation of cytokine-mediated signaling pathway|phospholipase A2 activity|nuclear envelope|centrosome|cytosol|kinesin complex|microtubule associated complex|cell cortex|mi…	path:hsa00565	Ether lipid metabolism
ENST00000612706	7.50605	14.4955	0.516593	28.0598	4.81043	0.0276511	1	Up	0.0382831	0.657658	0	0.000270663	0	0.185042	0	1.27747	0.0715829	0	0.00101015	3.5e-20	0.00385895	0.00442152	0	2.43e-12	Chr4	89681523	89686704	+	AC097478.1	NM_007308.2	37395	antisense	intergenic	downstream	convergent	SNCA	GeneID:6622,Genbank:NM_001146055.1,HGNC:HGNC:11138,MIM:163890	synuclein alpha			path:hsa05010,path:hsa05012	Alzheimer disease|Parkinson disease
ENST00000613309	1.37695	2.75391	0	Inf	Inf	0.00350655	1	Up	0.235943	0.0847182	0	0.108225	1.34e-11	0.586732	0	0.394567	0.0154466	0	0	2.87e-18	0	2.04e-07	0.00014871	1.53e-07	Chr9	41073710	41076392	+	BX255923.1	NM_001085476.1	49859	antisense	intergenic	downstream	convergent	FOXD4L6	GeneID:653404,Genbank:NM_001085476.1,HGNC:HGNC:31986	forkhead box D4 like 6	GO:0000981,GO:0005634,GO:0006351,GO:0009653,GO:0030154,GO:0043565	RNA polymerase II transcription factor activity, sequence-specific DNA binding|nucleus|transcription, DNA-templated|anatomical structure morphogenesis|cell differentiation|sequence-specific DNA binding
ENST00000613389	1.08631	2.17262	0	Inf	Inf	0.0354617	1	Up	0	1.09e-38	0.913076	0	0	0.444262	0.151246	0.119891	0	0	0	0	0	0	0	0	Chr10	47934345	47985966	-	AC245041.2	XM_006717951.3	0	sense	genic	intronic	nested	ANXA8	GeneID:653145,Genbank:XM_006717951.3,HGNC:HGNC:546,MIM:602396	annexin A8	GO:0005509,GO:0005544,GO:0005546,GO:0005547,GO:0005829,GO:0005886,GO:0007032,GO:0007596,GO:0016197,GO:0031902,GO:0043325,GO:0051015,GO:1900004,GO:1900138	calcium ion binding|calcium-dependent phospholipid binding|phosphatidylinositol-4,5-bisphosphate binding|phosphatidylinositol-3,4,5-trisphosphate binding|cytosol|plasma membrane|endosome organization|blood coagulation|endosomal transport|late endosome membrane|phosphatidylinositol-3,4-bisphosphate binding|actin filament binding|negative regulation of serine-type endopeptidase activity|negative re…
ENST00000613697	4.27587	0.574853	7.97688	0.0720649	-3.79456	0.0384816	1	Down	3.64e-18	2.79e-21	0.683577	4.9e-24	3.2e-21	1.31e-17	1.11e-20	2.52e-23	1.39387	0.000671515	7.85e-20	1.5e-23	2.75e-20	5.91389	1.19e-15	2.8698	Chr1	222486060	222504622	-	AL513314.2	XM_024449814.1	0	sense	genic	exonic	overlapping	HHIPL2	GeneID:79802,Genbank:XM_024449814.1,HGNC:HGNC:25842	HHIP like 2	GO:0003824,GO:0005576	catalytic activity|extracellular region
ENST00000614899	4.67337	8.72258	0.624154	13.9751	3.80478	0.00181901	1	Up	2.34e-15	0.939948	0.810045	0.834583	0.000165552	0.230675	0.772314	0.00882071	1.04e-05	0.0595056	0.0520668	7.31e-19	0.0766696	0.000190049	0.0158575	0.0300728	Chr10	13631347	13644987	+	AL157392.3	XM_011519754.3	0	sense	genic	exonic	nested	PRPF18	GeneID:8559,Genbank:XM_017016860.2,HGNC:HGNC:17351,MIM:604993	pre-mRNA processing factor 18	GO:0000350,GO:0005634,GO:0005681,GO:0005682,GO:0006397,GO:0008380,GO:0016607,GO:0046540,GO:0071021,GO:0071048	generation of catalytic spliceosome for second transesterification step|nucleus|spliceosomal complex|U5 snRNP|mRNA processing|RNA splicing|nuclear speck|U4/U6 x U5 tri-snRNP complex|U2-type post-spliceosomal complex|nuclear retention of unspliced pre-mRNA at the site of transcription	path:hsa03040	Spliceosome
ENST00000615734	0.948441	1.89688	0	Inf	Inf	0.0138199	1	Up	0.136843	0	0.124513	0	0	0.0797352	0.0544947	0	0	0	0	0	0	0	0	0	Chr18	26565723	26575626	-	AC090206.1	NM_198991.3	0	sense	genic	intronic	nested	KCTD1	GeneID:284252,Genbank:NM_001258222.2,HGNC:HGNC:18249,MIM:613420	potassium channel tetramerization domain containing 1	GO:0000122,GO:0003714,GO:0005634,GO:0005654,GO:0006351,GO:0008134,GO:0042802,GO:0045892,GO:0051260	negative regulation of transcription from RNA polymerase II promoter|transcription corepressor activity|nucleus|nucleoplasm|transcription, DNA-templated|transcription factor binding|identical protein binding|negative regulation of transcription, DNA-templated|protein homooligomerization
ENST00000616682	3.29234	1.15011	5.43458	0.211627	-2.2404	0.0461631	1	Down	0.0654389	0.048351	0	0	0	0.108726	0.0391317	0	0.286329	0	0.0440866	0.0291147	0.0474681	0.581152	0.0293935	0.342881	Chr16	54290965	54292422	+	AC018553.1	XM_005256139.3	4193	antisense	intergenic	upstream	divergent	IRX3	GeneID:79191,Genbank:NM_024336.2,HGNC:HGNC:14360,MIM:612985	iroquois homeobox 3	GO:0001656,GO:0005634,GO:0005737,GO:0006351,GO:0006355,GO:0007498,GO:0030424,GO:0043565,GO:0045665,GO:0045666,GO:0072086	metanephros development|nucleus|cytoplasm|transcription, DNA-templated|regulation of transcription, DNA-templated|mesoderm development|axon|sequence-specific DNA binding|negative regulation of neuron differentiation|positive regulation of neuron differentiation|specification of loop of Henle identity
ENST00000616691	25.3065	50.1327	0.48025	104.389	6.70582	0.0131844	1	Up	1.17e-06	3.33493	20.7165	2.7727	2.27358	2.39e-05	0.475628	2.31e-06	4.77e-05	0.199987	0.00108169	2.26e-08	3.74e-06	6.33e-06	1.84e-05	9.04e-05	Chr11	65505207	65506516	+	MALAT1	NM_020680.3	18561	sense	intergenic	upstream	same_strand	SCYL1	GeneID:57410,Genbank:NM_020680.3,HGNC:HGNC:14372,MIM:607982	SCY1 like pseudokinase 1	GO:0003677,GO:0004713,GO:0005524,GO:0005634,GO:0005737,GO:0005793,GO:0005794,GO:0005801,GO:0005815,GO:0005829,GO:0006351,GO:0006355,GO:0006890,GO:0016020,GO:0030126,GO:0045296	DNA binding|protein tyrosine kinase activity|ATP binding|nucleus|cytoplasm|endoplasmic reticulum-Golgi intermediate compartment|Golgi apparatus|cis-Golgi network|microtubule organizing center|cytosol|transcription, DNA-templated|regulation of transcription, DNA-templated|retrograde vesicle-mediated transport, Golgi to ER|membrane|COPI vesicle coat|cadherin binding
ENST00000616949	6.33047	1.39484	11.2661	0.123808	-3.01382	0.00302867	1	Down	0.00213253	0.0137835	0.0212678	0.00905825	0.437386	0.171842	0.0117146	0.0054383	0.264759	0.49443	0.986336	1.2e-05	0.000336283	1.94164	0.455473	0.719831	Chr10	13637016	13655436	+	AL157392.3	XM_011519754.3	0	sense	genic	exonic	overlapping	PRPF18	GeneID:8559,Genbank:XM_017016860.2,HGNC:HGNC:17351,MIM:604993	pre-mRNA processing factor 18	GO:0000350,GO:0005634,GO:0005681,GO:0005682,GO:0006397,GO:0008380,GO:0016607,GO:0046540,GO:0071021,GO:0071048	generation of catalytic spliceosome for second transesterification step|nucleus|spliceosomal complex|U5 snRNP|mRNA processing|RNA splicing|nuclear speck|U4/U6 x U5 tri-snRNP complex|U2-type post-spliceosomal complex|nuclear retention of unspliced pre-mRNA at the site of transcription	path:hsa03040	Spliceosome
ENST00000617582	0.844656	1.68931	0	Inf	Inf	0.0327427	1	Up	0.738001	3.42e-21	0.492301	0.501783	2.52e-27	3.69e-16	3.76e-27	2.89e-26	6.51e-25	1.71e-34	3.89e-07	0.0462588	1.94e-75	6.33e-44	7.13e-30	2.31e-09	Chr3	125827263	125861799	-	LINC02614	XM_017005844.2	67473	sense	intergenic	downstream	same_strand	ALG1L	GeneID:200810,Genbank:XM_017005846.2,HGNC:HGNC:33721	ALG1, chitobiosyldiphosphodolichol beta-mannosyltransferase like	GO:0000030,GO:0005783,GO:0006486	mannosyltransferase activity|endoplasmic reticulum|protein glycosylation
ENST00000618603	1.66476	3.20957	0.119943	26.7591	4.74196	0.0194397	1	Up	0.410907	9.22e-24	0.179134	9.28e-09	0.833352	0.345042	0.000154407	0.00035578	0.00104346	5.2e-08	0.01457	3.61e-30	1.99e-19	1.12e-25	1.9e-11	0.0319204	Chr7	79454910	79459387	+	MAGI2-AS3	NM_012301.3	1336	antisense	intergenic	upstream	divergent	MAGI2	GeneID:9863,Genbank:XM_017012845.2,HGNC:HGNC:18957,MIM:606382	membrane associated guanylate kinase, WW and PDZ domain containing 2	GO:0002092,GO:0003402,GO:0004871,GO:0005634,GO:0005737,GO:0005770,GO:0005886,GO:0005923,GO:0008285,GO:0010976,GO:0014069,GO:0019902,GO:0030159,GO:0030336,GO:0030425,GO:0031697,GO:0032516,GO:0032926,GO:0036057,GO:0038180,GO:0043113,GO:0043234,GO:0045202,GO:0046332,GO:0048471,GO:0051291,GO:0051898,GO:0060395,GO:0070699,GO:0071850,GO:0072015,GO:0097118,GO:1990090,GO:2000809	positive regulation of receptor internalization|planar cell polarity pathway involved in axis elongation|signal transducer activity|nucleus|cytoplasm|late endosome|plasma membrane|bicellular tight junction|negative regulation of cell proliferation|positive regulation of neuron projection development|postsynaptic density|phosphatase binding|receptor signaling complex scaffold activity|negative reg…	path:hsa04015,path:hsa04151	Rap1 signaling pathway|PI3K-Akt signaling pathway
ENST00000619172	1.74677	3.28129	0.212254	15.4592	3.9504	0.0307288	1	Up	0.000146325	0.0172109	0.094989	0.0873863	1.17e-22	0.100059	0.00857795	9.84e-06	6.54e-27	1.02e-06	8.04e-27	2.57e-07	3.53e-20	0.0357315	1.47e-08	3.71e-17	Chr22	18361823	18386597	-	FAM230J
ENST00000619523	5.38674	9.55974	1.21374	7.87628	2.97751	0.0409264	1	Up	0.0394224	0.0497562	2.05878	0.599723	0.236095	0.639897	0.141398	0.23748	0.162387	0	0	0.067332	0	0.207967	0.0375444	0.0410987	Chr10	47970043	47973496	-	AC245041.1	XM_006717951.3	0	sense	genic	intronic	nested	ANXA8	GeneID:653145,Genbank:XM_006717951.3,HGNC:HGNC:546,MIM:602396	annexin A8	GO:0005509,GO:0005544,GO:0005546,GO:0005547,GO:0005829,GO:0005886,GO:0007032,GO:0007596,GO:0016197,GO:0031902,GO:0043325,GO:0051015,GO:1900004,GO:1900138	calcium ion binding|calcium-dependent phospholipid binding|phosphatidylinositol-4,5-bisphosphate binding|phosphatidylinositol-3,4,5-trisphosphate binding|cytosol|plasma membrane|endosome organization|blood coagulation|endosomal transport|late endosome membrane|phosphatidylinositol-3,4-bisphosphate binding|actin filament binding|negative regulation of serine-type endopeptidase activity|negative re…
ENST00000619673	5.03941	1.8262	8.25262	0.221288	-2.176	0.0465761	1	Down	0.84753	1.22713	0	0	0	0	0	0	1.24984	0.738014	1.3043	2.03811	0	1.37594	0	1.46697	Chr19	43978376	43978663	+	AC006213.6	XM_011527279.3	0	sense	genic	intronic	nested	ZNF155	GeneID:7711,Genbank:XM_011527279.3,HGNC:HGNC:12940,MIM:604086	zinc finger protein 155	GO:0003677,GO:0003700,GO:0005634,GO:0006351,GO:0046872	DNA binding|DNA binding transcription factor activity|nucleus|transcription, DNA-templated|metal ion binding
ENST00000621809	20.2371	1.28333	39.1909	0.0327458	-4.93255	2.42e-05	0.365153	Down	1.18971	2.27e-09	3.92e-12	4.1e-20	2.22e-08	0.269334	4.41e-05	1.12e-14	12.7029	8.80133	9.53e-15	2.84294	7.85809	3.29e-18	7.38254	4.97e-10	Chr12	131934642	131934928	+	AC131009.3	XM_011538769.2	0	sense	genic	exonic	overlapping	PUS1	GeneID:80324,Genbank:NM_001002020.2,HGNC:HGNC:15508,MIM:608109	pseudouridylate synthase 1	GO:0003723,GO:0004730,GO:0005634,GO:0005739,GO:0005759,GO:0009982,GO:0031119,GO:0070902,GO:1990481	RNA binding|pseudouridylate synthase activity|nucleus|mitochondrion|mitochondrial matrix|pseudouridine synthase activity|tRNA pseudouridine synthesis|mitochondrial tRNA pseudouridine synthesis|mRNA pseudouridine synthesis
ENST00000621901	1.38092	2.64177	0.120062	22.0033	4.45965	0.0244581	1	Up	0.0062545	0.135899	0.0211706	0.328671	7.8e-27	0.0245355	0.151129	0.237059	0.0103145	0.0462447	0.000662396	0	8.07e-05	3.2e-08	0.00129722	1.76e-06	Chr7	79456038	79459640	+	MAGI2-AS3	NM_012301.3	2464	antisense	intergenic	upstream	divergent	MAGI2	GeneID:9863,Genbank:XM_017012845.2,HGNC:HGNC:18957,MIM:606382	membrane associated guanylate kinase, WW and PDZ domain containing 2	GO:0002092,GO:0003402,GO:0004871,GO:0005634,GO:0005737,GO:0005770,GO:0005886,GO:0005923,GO:0008285,GO:0010976,GO:0014069,GO:0019902,GO:0030159,GO:0030336,GO:0030425,GO:0031697,GO:0032516,GO:0032926,GO:0036057,GO:0038180,GO:0043113,GO:0043234,GO:0045202,GO:0046332,GO:0048471,GO:0051291,GO:0051898,GO:0060395,GO:0070699,GO:0071850,GO:0072015,GO:0097118,GO:1990090,GO:2000809	positive regulation of receptor internalization|planar cell polarity pathway involved in axis elongation|signal transducer activity|nucleus|cytoplasm|late endosome|plasma membrane|bicellular tight junction|negative regulation of cell proliferation|positive regulation of neuron projection development|postsynaptic density|phosphatase binding|receptor signaling complex scaffold activity|negative reg…	path:hsa04015,path:hsa04151	Rap1 signaling pathway|PI3K-Akt signaling pathway
ENST00000623343	1.34904	0.094	2.60408	0.0360972	-4.79197	0.0186294	1	Down	1.19e-09	6.03e-26	4.94e-27	8.42e-26	6.51e-24	3.54e-24	3.34e-05	0.0518577	0.119884	1.85e-07	0.0742415	0.252274	0.0766015	0.473734	3.32e-25	1.73e-21	Chr20	44214898	44225071	+	OSER1-DT	XM_017027873.1	0	antisense	genic	intronic	overlapping	OSER1	GeneID:51526,Genbank:NM_016470.7,HGNC:HGNC:16105	oxidative stress responsive serine rich 1
ENST00000624412	2.78717	0.753149	4.8212	0.156216	-2.67838	0.0494895	1	Down	0.0880974	7.1e-09	0.146686	1.12e-08	0.0018853	1.77e-13	0.0021619	0.031611	0.352209	0.579288	1.56e-07	8.71e-07	0.276518	7.09e-07	9.88e-05	0.371689	Chr21	5553710	5588786	+	CU633967.1	XM_024452036.1	0	sense	genic	exonic	overlapping	LOC102724219	GeneID:102724219,Genbank:NM_001322044.1	uncharacterized LOC102724219
ENST00000624927	1.23728	2.47456	0	Inf	Inf	0.0340684	1	Up	1.07e-28	7.15e-15	0.662961	0.381866	2.73e-27	8.95e-18	0.170951	1.72e-09	3.15e-27	0	2.67e-19	6.95e-06	1.01e-26	0.00475138	2.71e-28	6.18e-20	Chr1	825138	849592	+	LINC01128	XM_017003065.1	71421	antisense	intergenic	downstream	convergent	LOC107985728	GeneID:107985728,Genbank:XM_017003065.1	collagen alpha-1(III) chain-like
ENST00000625079	1.59392	3.06778	0.120062	25.5515	4.67534	0.04442	1	Up	3.65e-08	0.245397	0.0590042	0.629836	1.57e-05	0.0126462	0.374804	0.0569229	1.68e-27	0.0309507	1.02e-07	0.000212011	1.12e-28	9.35e-06	3.41e-31	0.00192108	Chr21	36132800	36138464	-	CBR3-AS1	NM_001236.3	0	antisense	genic	intronic	overlapping	CBR3	GeneID:874,Genbank:XM_011529772.2,HGNC:HGNC:1549,MIM:603608	carbonyl reductase 3			path:hsa00590,path:hsa00980	Arachidonic acid metabolism|Metabolism of xenobiotics by cytochrome P450
ENST00000626251	5.20802	10.416	0	Inf	Inf	0.000144684	0.576053	Up	1.75e-17	1.86738	2.39038	2.65e-20	3.48e-05	3.91e-11	3.44323	1.2099	0.0010611	0.000275443	2.42e-10	7.43e-25	8.47e-12	7.27e-06	4.63e-18	0.000562737	Chr2	218977542	218979620	+	LINC00608	NM_017521.2	1467	antisense	intergenic	downstream	convergent	FEV	GeneID:54738,Genbank:NM_017521.2,HGNC:HGNC:18562,MIM:607150	FEV, ETS transcription factor	GO:0000981,GO:0003700,GO:0003714,GO:0005634,GO:0006357,GO:0006366,GO:0010628,GO:0016607,GO:0030154,GO:0042551,GO:0043565,GO:0048665	RNA polymerase II transcription factor activity, sequence-specific DNA binding|DNA binding transcription factor activity|transcription corepressor activity|nucleus|regulation of transcription from RNA polymerase II promoter|transcription from RNA polymerase II promoter|positive regulation of gene expression|nuclear speck|cell differentiation|neuron maturation|sequence-specific DNA binding|neuron …	path:hsa05202	Transcriptional misregulation in cancer
ENST00000626574	1.62865	0	3.2573	0	#NUM!	0.0382826	1	Down	0.00120047	4.1e-10	2.63e-08	0.000130267	1.82e-24	5.63e-23	2.21e-08	9.94e-23	2.8e-26	2.4e-23	4.1e-07	1.32e-16	0.000447801	0.930483	1.78e-07	0.585772	Chr2	69996771	70086273	-	PCBP1-AS1	NM_006196.3	1180	antisense	intergenic	upstream	divergent	PCBP1	GeneID:5093,Genbank:NM_006196.3,HGNC:HGNC:8647,MIM:601209	poly(rC) binding protein 1	GO:0000981,GO:0003730,GO:0005829,GO:0016607,GO:0036464,GO:0039694,GO:0045296,GO:0045944,GO:0098847	RNA polymerase II transcription factor activity, sequence-specific DNA binding|mRNA 3'-UTR binding|cytosol|nuclear speck|cytoplasmic ribonucleoprotein granule|viral RNA genome replication|cadherin binding|positive regulation of transcription from RNA polymerase II promoter|sequence-specific single stranded DNA binding	path:hsa03040,path:hsa04216	Spliceosome|Ferroptosis
ENST00000626706	4.26107	0	8.52215	0	#NUM!	0.00059001	1	Down	9.38e-11	3.11e-15	0.000435095	1.76e-18	5.05e-17	0.000319038	0.00886087	4.42e-11	1.14e-14	1.54558	1.1081	0.678983	2.3e-14	0.605137	2.72e-20	3.18e-08	Chr3	195682371	195686260	+	MUC20-OT1	NM_001282506.1	34622	sense	intergenic	upstream	same_strand	MUC20	GeneID:200958,Genbank:NM_001282506.1,HGNC:HGNC:23282,MIM:610360	mucin 20, cell surface associated
ENST00000626872	6.15489	1.47263	10.8372	0.135887	-2.87952	0.0159045	1	Down	0.0316324	0.00135933	7.61e-06	0.00113865	0.0326062	0.0048108	0.800651	4.35e-05	0.000327022	1.07577	0.000345639	0.597283	1.63808	0.0346774	0.239586	1.30671	Chr3	195708154	195724800	+	MUC20-OT1	NM_001282506.1	0	sense	genic	exonic	overlapping	MUC20	GeneID:200958,Genbank:NM_001282506.1,HGNC:HGNC:23282,MIM:610360	mucin 20, cell surface associated
ENST00000626969	8.61028	17.2206	0	Inf	Inf	0.00200495	1	Up	5.33e-08	2.29e-14	4.67207	2.89e-18	1.19207	2.15986	0.442212	0.00255252	6.63e-05	7.99e-24	1.55e-15	1.19e-14	1.33e-15	4.48e-14	0.00967596	2.18e-06	Chr3	195699083	195708774	+	MUC20-OT1	NM_001282506.1	12108	sense	intergenic	upstream	same_strand	MUC20	GeneID:200958,Genbank:NM_001282506.1,HGNC:HGNC:23282,MIM:610360	mucin 20, cell surface associated
ENST00000627863	2.40647	4.12064	0.692294	5.95216	2.57341	0.0447801	1	Up	0.157409	0.152433	0.411168	0.111864	0.109711	0.275483	0.21081	0.449824	0.0404885	0.000140735	0.0233651	0	0.0185891	1.62e-10	0.180332	0.0235093	Chr3	195708154	195716970	+	MUC20-OT1	NM_001282506.1	3912	sense	intergenic	upstream	same_strand	MUC20	GeneID:200958,Genbank:NM_001282506.1,HGNC:HGNC:23282,MIM:610360	mucin 20, cell surface associated
ENST00000629589	10.1114	2.8162	17.4066	0.161789	-2.62781	0.0114442	1	Down	0.000802249	0.00328696	0.48497	0.734806	0.293694	7.71e-13	0.0918948	0	1.17e-10	2.76315	1.99242	1.33576	2.6e-21	0.148815	0.00392475	2.95398	Chr14	105918436	105922666	+	FAM30A
ENST00000629721	3.35937	6.71874	0	Inf	Inf	0.0323562	1	Up	0.264562	0.0257286	2.30835	0.000113694	0.00397402	0.000313995	0.230674	0.319851	1.07e-07	0.00319453	0.0019957	1.07e-26	7.77e-28	0.0273482	2.95e-09	1.08e-26	Chr3	195708154	195733244	+	MUC20-OT1	NM_001282506.1	0	sense	genic	exonic	overlapping	MUC20	GeneID:200958,Genbank:NM_001282506.1,HGNC:HGNC:23282,MIM:610360	mucin 20, cell surface associated
ENST00000630243	6.29711	11.8747	0.719504	16.504	4.04475	0.0261257	1	Up	0.000106547	1.73692	1.83338	0.0129467	1.69e-16	0.964979	2.03e-05	1.82e-11	8.36e-09	2.47e-14	0.0396508	0.0382537	0.000198222	3.38e-06	0.116737	6.38e-13	Chr3	195683773	195708801	+	MUC20-OT1	NM_001282506.1	12081	sense	intergenic	upstream	same_strand	MUC20	GeneID:200958,Genbank:NM_001282506.1,HGNC:HGNC:23282,MIM:610360	mucin 20, cell surface associated
ENST00000631832	2.54504	4.48645	0.603627	7.4325	2.89385	0.0246282	1	Up	0.411899	8.48e-05	0.611511	3.8e-07	0.325579	0.822613	0.323889	0.111852	0.000865777	5.97e-13	3.78e-11	0.0407257	2.18e-24	0.109267	8.26e-26	0.201971	Chr19	203976	209644	-	LINC01002	NM_003712.3	71396	sense	intergenic	downstream	same_strand	PLPP2	GeneID:8612,Genbank:NM_177526.2,HGNC:HGNC:9230,MIM:607126	phospholipid phosphatase 2	GO:0004721,GO:0005886,GO:0005887,GO:0006644,GO:0007165,GO:0008195,GO:0016020,GO:0030148,GO:0042392,GO:0042577,GO:0046839	phosphoprotein phosphatase activity|plasma membrane|integral component of plasma membrane|phospholipid metabolic process|signal transduction|phosphatidate phosphatase activity|membrane|sphingolipid biosynthetic process|sphingosine-1-phosphate phosphatase activity|lipid phosphatase activity|phospholipid dephosphorylation	path:hsa00561,path:hsa00564,path:hsa00565,path:hsa00600,path:hsa04072,path:hsa04666,path:hsa04975,path:hsa05231	Glycerolipid metabolism|Glycerophospholipid metabolism|Ether lipid metabolism|Sphingolipid metabolism|Phospholipase D signaling pathway|Fc gamma R-mediated phagocytosis|Fat digestion and absorption|Choline metabolism in cancer
ENST00000632102	1.34782	2.69565	0	Inf	Inf	0.0474144	1	Up	4.5e-19	6.97e-12	0.880596	2.41e-14	1.04e-26	3.89e-21	2.73e-25	0.826867	1.61e-20	7.53e-19	8.36e-18	7.35e-16	4.54e-14	1.73e-17	3.61e-29	1.77e-20	Chr19	199835	200736	-	LINC01002	NM_003712.3	80304	sense	intergenic	downstream	same_strand	PLPP2	GeneID:8612,Genbank:NM_177526.2,HGNC:HGNC:9230,MIM:607126	phospholipid phosphatase 2	GO:0004721,GO:0005886,GO:0005887,GO:0006644,GO:0007165,GO:0008195,GO:0016020,GO:0030148,GO:0042392,GO:0042577,GO:0046839	phosphoprotein phosphatase activity|plasma membrane|integral component of plasma membrane|phospholipid metabolic process|signal transduction|phosphatidate phosphatase activity|membrane|sphingolipid biosynthetic process|sphingosine-1-phosphate phosphatase activity|lipid phosphatase activity|phospholipid dephosphorylation	path:hsa00561,path:hsa00564,path:hsa00565,path:hsa00600,path:hsa04072,path:hsa04666,path:hsa04975,path:hsa05231	Glycerolipid metabolism|Glycerophospholipid metabolism|Ether lipid metabolism|Sphingolipid metabolism|Phospholipase D signaling pathway|Fc gamma R-mediated phagocytosis|Fat digestion and absorption|Choline metabolism in cancer
ENST00000633592	2.14457	0.195412	4.09373	0.0477344	-4.38883	0.0240402	1	Down	0.00293953	7.32e-20	2.19e-16	4.56e-10	3.9e-13	1.29e-22	0.124509	4.16e-19	2.33e-15	5.72e-26	0.507555	0.665525	0.481487	8.18e-18	0.192471	1e-21	Chr19	203937	205598	-	LINC01002	NM_003712.3	75442	sense	intergenic	downstream	same_strand	PLPP2	GeneID:8612,Genbank:NM_177526.2,HGNC:HGNC:9230,MIM:607126	phospholipid phosphatase 2	GO:0004721,GO:0005886,GO:0005887,GO:0006644,GO:0007165,GO:0008195,GO:0016020,GO:0030148,GO:0042392,GO:0042577,GO:0046839	phosphoprotein phosphatase activity|plasma membrane|integral component of plasma membrane|phospholipid metabolic process|signal transduction|phosphatidate phosphatase activity|membrane|sphingolipid biosynthetic process|sphingosine-1-phosphate phosphatase activity|lipid phosphatase activity|phospholipid dephosphorylation	path:hsa00561,path:hsa00564,path:hsa00565,path:hsa00600,path:hsa04072,path:hsa04666,path:hsa04975,path:hsa05231	Glycerolipid metabolism|Glycerophospholipid metabolism|Ether lipid metabolism|Sphingolipid metabolism|Phospholipase D signaling pathway|Fc gamma R-mediated phagocytosis|Fat digestion and absorption|Choline metabolism in cancer
ENST00000634502	3.19959	0.917106	5.48207	0.167292	-2.57956	0.0287761	1	Down	0.039226	0.0135155	2.96e-27	0.0194688	7.26e-27	0.0157567	0.0238843	1.33e-28	0.245152	0.110178	0.0114812	2.56e-30	0.136254	0.219843	0.00887348	0.0117384	Chr1	58933643	59103820	+	LINC01358
ENST00000635572	1.86693	0.202452	3.5314	0.0573289	-4.12459	0.00982908	1	Down	0.0415334	0.00304984	0.000745496	0.00369552	0.000724289	0.000118948	0.069856	0.00904837	1.9e-24	0.167012	0.0834649	0.0327131	0.599352	0.315375	0.224646	0.39918	Chr19	17405741	17413303	+	BISPR	NM_001304547.1	0	sense	genic	exonic	nested	MVB12A	GeneID:93343,Genbank:NM_001304547.1,HGNC:HGNC:25153	multivesicular body subunit 12A	GO:0000813,GO:0005654,GO:0005794,GO:0005813,GO:0005829,GO:0008289,GO:0010008,GO:0015031,GO:0016197,GO:0016236,GO:0017124,GO:0019058,GO:0019075,GO:0031902,GO:0031982,GO:0036258,GO:0039702,GO:0042058,GO:0043130,GO:0043162,GO:0043657,GO:0048524,GO:0070062,GO:0075733,GO:1903772	ESCRT I complex|nucleoplasm|Golgi apparatus|centrosome|cytosol|lipid binding|endosome membrane|protein transport|endosomal transport|macroautophagy|SH3 domain binding|viral life cycle|virus maturation|late endosome membrane|vesicle|multivesicular body assembly|viral budding via host ESCRT complex|regulation of epidermal growth factor receptor signaling pathway|ubiquitin binding|ubiquitin-dependen…	path:hsa04144	Endocytosis
ENST00000637427	0.88495	1.7699	0	Inf	Inf	0.0223696	1	Up	0	0	0	0.610108	0.643686	0	0	0.772189	0	0	0	0	0	0	0	0	Chr11	43855913	43856404	-	AC087521.4	XM_011520156.1	0	antisense	genic	exonic	nested	HSD17B12	GeneID:51144,Genbank:XM_024448573.1,HGNC:HGNC:18646,MIM:609574	hydroxysteroid 17-beta dehydrogenase 12	GO:0001968,GO:0004303,GO:0005518,GO:0005578,GO:0005789,GO:0006633,GO:0006703,GO:0008201,GO:0010811,GO:0016021,GO:0016509,GO:0030198,GO:0035338,GO:0102339,GO:0102340,GO:0102341,GO:0102342	fibronectin binding|estradiol 17-beta-dehydrogenase activity|collagen binding|proteinaceous extracellular matrix|endoplasmic reticulum membrane|fatty acid biosynthetic process|estrogen biosynthetic process|heparin binding|positive regulation of cell-substrate adhesion|integral component of membrane|long-chain-3-hydroxyacyl-CoA dehydrogenase activity|extracellular matrix organization|long-chain fa…	path:hsa00062,path:hsa00140,path:hsa01040	Fatty acid elongation|Steroid hormone biosynthesis|Biosynthesis of unsaturated fatty acids
ENST00000641261	1.3359	2.6718	0	Inf	Inf	0.0457973	1	Up	3.34e-30	0.163461	1.19e-27	9.3e-42	0.0208443	0.195985	8.66e-29	1.92e-10	3.98e-40	5.03e-30	6.57e-29	5.2e-31	3.62e-14	7.24e-27	3.12e-30	1.01e-27	Chr5	25101018	25190956	-	LINC02228
ENST00000642077	1.48465	2.83654	0.132768	21.3646	4.41715	0.0466438	1	Up	5.64e-23	1.46e-18	7.94e-10	1.33e-11	0.0744738	1.08e-19	0.477892	0.4893	2.16e-13	3.2e-23	9.73e-24	4.76e-15	0.0616986	2.26e-15	6.37e-12	1.73e-11	Chr8	127168422	127218931	-	CASC19
ENST00000642165	1.79483	3.58965	0	Inf	Inf	0.0336038	1	Up	0	0.502971	0.631373	0.0190221	0	0	0	0	0	0	0	0	0	0	0	0	Chr9	115739222	115743864	-	AL691420.1
ENST00000642946	21.7912	38.9545	4.62781	8.41748	3.07339	0.0492403	1	Up	0.278212	1.20629	0	2.68975	0.0125779	0	0	2.90474	0.309655	0.0682	0.0069522	0.0151412	0.0269951	0.0668892	0.101695	0.276958	Chr13	106376521	106378582	+	LINC00460
ENST00000643616	6.10855	1.57105	10.646	0.147571	-2.76052	0.00764321	1	Down	0.00305188	0.00202712	0.00304908	0.00175776	0.0152128	9.68e-11	2.92e-30	0.00201875	0.0271607	2.13e-33	0.00495903	0.0203222	0.0312251	0.0761481	0.0135476	0.00967465	Chr8	128634199	128966001	-	CCDC26
ENST00000644021	2.27759	3.9719	0.583285	6.80954	2.76756	0.043589	1	Up	0.180533	0.0865873	0.906776	3.44e-08	0.16143	0.0199339	0.666043	0.154607	0.000197259	1.36e-06	5e-05	4.72e-13	0.0760385	1.28e-34	0.153304	1.74e-06	Chr8	127244637	127374179	+	PCAT1	NM_001159542.1	41433	sense	intergenic	upstream	same_strand	POU5F1B	GeneID:5462,Genbank:NM_001159542.1,HGNC:HGNC:9223,MIM:615739	POU class 5 homeobox 1B	GO:0003700,GO:0005654,GO:0005739,GO:0005829,GO:0006351,GO:0006355,GO:0043565	DNA binding transcription factor activity|nucleoplasm|mitochondrion|cytosol|transcription, DNA-templated|regulation of transcription, DNA-templated|sequence-specific DNA binding	path:hsa04550	Signaling pathways regulating pluripotency of stem cells
ENST00000644323	3.05996	0.750432	5.36948	0.139759	-2.83899	0.0169498	1	Down	0	0.377058	0	0	0.121883	0.147358	0	0	0	0.182739	0.33296	0.901017	0.244144	0.680962	0.632904	0.110462	Chr8	126847081	126849556	+	PCAT1
ENST00000647292	1.75652	0	3.51304	0	#NUM!	0.0349541	1	Down	6.68e-20	1e-23	3.27e-19	4.86e-12	8.36e-20	4.58e-19	6.41e-14	6.87e-13	0.740583	5.47e-22	0.273956	4.27e-25	0.134091	3.52e-23	1.58e-24	2.73e-18	Chr19	15829095	15836240	+	UCA1	NM_001302493.1	15753	antisense	intergenic	downstream	convergent	LINC01835	GeneID:102724279,Genbank:NM_001302493.1,HGNC:HGNC:52651	long intergenic non-protein coding RNA 1835	GO:0005581,GO:0006910,GO:0006955,GO:0008329,GO:0016021,GO:0030169,GO:0030246,GO:0034138,GO:0046872,GO:0060355,GO:0071360	collagen trimer|phagocytosis, recognition|immune response|signaling pattern recognition receptor activity|integral component of membrane|low-density lipoprotein particle binding|carbohydrate binding|toll-like receptor 3 signaling pathway|metal ion binding|positive regulation of cell adhesion molecule production|cellular response to exogenous dsRNA
ENST00000647576	2.97921	5.10502	0.853401	5.98197	2.58062	0.0382296	1	Up	0.0534284	0.0379402	0.462796	0.13943	0.329089	0.19483	0	0.109329	0.108989	0	0	0	0	0.0460695	0	0.0770183	Chr3	113998782	114016261	+	AC092896.2	XM_011513054.2	0	antisense	genic	intronic	nested	CCDC191	GeneID:57577,Genbank:NM_001353767.2,HGNC:HGNC:29272	coiled-coil domain containing 191
ENST00000647696	40.1973	0	80.3945	0	#NUM!	0.000337629	0.849138	Down	1.01e-26	0.000139141	2.69e-25	6.01e-26	1.01e-21	0	7.41e-09	0	3.75e-26	2.34151	0	0	0	4.0783	0.37173	1.75e-27	ChrX	73820672	73838873	-	XIST	NM_005638.5	0	antisense	genic	intronic	nested	VAMP7	GeneID:6845,Genbank:NM_005638.5,HGNC:HGNC:11486,MIM:300053	vesicle associated membrane protein 7	GO:0000149,GO:0005484,GO:0005737,GO:0005765,GO:0005789,GO:0005802,GO:0005886,GO:0006888,GO:0006892,GO:0006897,GO:0006906,GO:0006911,GO:0008333,GO:0009986,GO:0016020,GO:0016192,GO:0017156,GO:0019905,GO:0030027,GO:0030054,GO:0030141,GO:0030285,GO:0030665,GO:0030667,GO:0030670,GO:0031091,GO:0031143,GO:0031201,GO:0031902,GO:0034197,GO:0035493,GO:0035577,GO:0043001,GO:0043005,GO:0043231,GO:0043308,GO:…	SNARE binding|SNAP receptor activity|cytoplasm|lysosomal membrane|endoplasmic reticulum membrane|trans-Golgi network|plasma membrane|ER to Golgi vesicle-mediated transport|post-Golgi vesicle-mediated transport|endocytosis|vesicle fusion|phagocytosis, engulfment|endosome to lysosome transport|cell surface|membrane|vesicle-mediated transport|calcium ion regulated exocytosis|syntaxin binding|lamelli…	path:hsa04130	SNARE interactions in vesicular transport
ENST00000647884	3.36714	5.65372	1.08056	5.2322	2.38742	0.0391514	1	Up	0.16657	0.226321	1.68e-09	8.29e-25	0.022471	0.343088	0.180809	0.108839	2.78e-18	0.147662	0.000567631	2.44e-26	1.93e-17	3.88e-08	6.93e-23	2.58e-14	Chr18	75407945	75426607	+	AC116003.1	NM_001303482.1	0	antisense	genic	exonic	overlapping	SMIM21	GeneID:284274,Genbank:NM_001037331.3,HGNC:HGNC:27598	small integral membrane protein 21	GO:0016021	integral component of membrane
ENST00000647913	157.509	1.06956	313.949	0.00340681	-8.19736	0.00177028	1	Down	1.15e-27	6.03e-11	1.02e-27	0.0471798	7.18e-25	0	3.87e-09	0	1.73e-27	8.06169	0	0	0	8.77181	0.731572	0	ChrX	73820677	73841474	-	XIST	NM_005638.5	0	antisense	genic	intronic	nested	VAMP7	GeneID:6845,Genbank:NM_005638.5,HGNC:HGNC:11486,MIM:300053	vesicle associated membrane protein 7	GO:0000149,GO:0005484,GO:0005737,GO:0005765,GO:0005789,GO:0005802,GO:0005886,GO:0006888,GO:0006892,GO:0006897,GO:0006906,GO:0006911,GO:0008333,GO:0009986,GO:0016020,GO:0016192,GO:0017156,GO:0019905,GO:0030027,GO:0030054,GO:0030141,GO:0030285,GO:0030665,GO:0030667,GO:0030670,GO:0031091,GO:0031143,GO:0031201,GO:0031902,GO:0034197,GO:0035493,GO:0035577,GO:0043001,GO:0043005,GO:0043231,GO:0043308,GO:…	SNARE binding|SNAP receptor activity|cytoplasm|lysosomal membrane|endoplasmic reticulum membrane|trans-Golgi network|plasma membrane|ER to Golgi vesicle-mediated transport|post-Golgi vesicle-mediated transport|endocytosis|vesicle fusion|phagocytosis, engulfment|endosome to lysosome transport|cell surface|membrane|vesicle-mediated transport|calcium ion regulated exocytosis|syntaxin binding|lamelli…	path:hsa04130	SNARE interactions in vesicular transport
ENST00000648428	3.9595	6.84217	1.07683	6.35399	2.66766	0.0497977	1	Up	0.154911	1.01119	0.640514	3.04e-10	1.32e-13	1.84e-11	1.52e-05	1.31347	2.67e-08	0.193855	0.0671878	2.21e-10	4.18e-17	5.31e-19	0.0649327	0.0634194	Chr17	72583002	72592673	-	LINC00511	NM_001352692.1	53273	sense	intergenic	downstream	same_strand	SLC39A11	GeneID:201266,Genbank:NM_139177.3,HGNC:HGNC:14463,MIM:616508	solute carrier family 39 member 11	GO:0005385,GO:0005634,GO:0005737,GO:0005794,GO:0005886,GO:0016020,GO:0016021,GO:0071577	zinc ion transmembrane transporter activity|nucleus|cytoplasm|Golgi apparatus|plasma membrane|membrane|integral component of membrane|zinc II ion transmembrane transport
ENST00000648607	20.2268	0	40.4537	0	#NUM!	0.00556117	1	Down	3.2e-24	6.94e-11	1.27e-25	1.07e-24	2.5e-22	0	4.37e-09	0	2.25e-26	0.640792	0	0	7.91e-27	2.4251	1.04e-09	1.34e-27	ChrX	73820703	73844208	-	XIST	NM_005638.5	0	antisense	genic	intronic	nested	VAMP7	GeneID:6845,Genbank:NM_005638.5,HGNC:HGNC:11486,MIM:300053	vesicle associated membrane protein 7	GO:0000149,GO:0005484,GO:0005737,GO:0005765,GO:0005789,GO:0005802,GO:0005886,GO:0006888,GO:0006892,GO:0006897,GO:0006906,GO:0006911,GO:0008333,GO:0009986,GO:0016020,GO:0016192,GO:0017156,GO:0019905,GO:0030027,GO:0030054,GO:0030141,GO:0030285,GO:0030665,GO:0030667,GO:0030670,GO:0031091,GO:0031143,GO:0031201,GO:0031902,GO:0034197,GO:0035493,GO:0035577,GO:0043001,GO:0043005,GO:0043231,GO:0043308,GO:…	SNARE binding|SNAP receptor activity|cytoplasm|lysosomal membrane|endoplasmic reticulum membrane|trans-Golgi network|plasma membrane|ER to Golgi vesicle-mediated transport|post-Golgi vesicle-mediated transport|endocytosis|vesicle fusion|phagocytosis, engulfment|endosome to lysosome transport|cell surface|membrane|vesicle-mediated transport|calcium ion regulated exocytosis|syntaxin binding|lamelli…	path:hsa04130	SNARE interactions in vesicular transport
ENST00000648927	3.79913	0	7.59826	0	#NUM!	0.0172088	1	Down	3.7e-28	2.16e-13	3.53e-22	6.88e-28	5.53e-25	0	1.28e-08	0	8.1e-26	0.453777	0	0	0	0.672215	5.84e-16	2.2e-27	ChrX	73825946	73831210	-	XIST	NM_002186.2	0	antisense	genic	intronic	nested	IL9R	GeneID:3581,Genbank:NM_176786.1,HGNC:HGNC:6030,MIM:300007	interleukin 9 receptor			path:hsa04060,path:hsa04630,path:hsa04640	Cytokine-cytokine receptor interaction|Jak-STAT signaling pathway|Hematopoietic cell lineage
ENST00000648970	833.892	3.36149	1664.42	0.00201961	-8.95171	0.00236594	1	Down	9.75e-08	3.55e-08	9.57e-23	0.108596	1.57e-21	3.95e-05	0.00113813	1.54e-06	1.11e-20	38.124	3.16e-26	2.17e-10	1.16e-05	19.5034	5.3196	8.15e-28	ChrX	73821681	73851715	-	XIST	NM_005840.2	0	antisense	genic	intronic	nested	SPRY3	GeneID:10251,Genbank:NM_001304990.1,HGNC:HGNC:11271,MIM:300531	sprouty RTK signaling antagonist 3	GO:0005737,GO:0007275,GO:0009966,GO:0016020,GO:0061564	cytoplasm|multicellular organism development|regulation of signal transduction|membrane|axon development
ENST00000648991	146.786	0.916769	292.655	0.00313259	-8.31843	0.000797782	1	Down	7.64e-26	1.13e-08	8.93e-24	0.0312757	1.02e-25	5.99e-13	0.00187086	0	1.18e-24	4.39715	3.69e-26	0	1.18e-25	9.07093	0.691797	9.62e-28	ChrX	73823351	73844083	-	XIST	NM_005638.5	0	antisense	genic	intronic	nested	VAMP7	GeneID:6845,Genbank:NM_005638.5,HGNC:HGNC:11486,MIM:300053	vesicle associated membrane protein 7	GO:0000149,GO:0005484,GO:0005737,GO:0005765,GO:0005789,GO:0005802,GO:0005886,GO:0006888,GO:0006892,GO:0006897,GO:0006906,GO:0006911,GO:0008333,GO:0009986,GO:0016020,GO:0016192,GO:0017156,GO:0019905,GO:0030027,GO:0030054,GO:0030141,GO:0030285,GO:0030665,GO:0030667,GO:0030670,GO:0031091,GO:0031143,GO:0031201,GO:0031902,GO:0034197,GO:0035493,GO:0035577,GO:0043001,GO:0043005,GO:0043231,GO:0043308,GO:…	SNARE binding|SNAP receptor activity|cytoplasm|lysosomal membrane|endoplasmic reticulum membrane|trans-Golgi network|plasma membrane|ER to Golgi vesicle-mediated transport|post-Golgi vesicle-mediated transport|endocytosis|vesicle fusion|phagocytosis, engulfment|endosome to lysosome transport|cell surface|membrane|vesicle-mediated transport|calcium ion regulated exocytosis|syntaxin binding|lamelli…	path:hsa04130	SNARE interactions in vesicular transport
ENST00000648996	1.13627	0	2.27254	0	#NUM!	0.0283832	1	Down	9.54e-25	1.02e-25	9.84e-19	7.33e-26	1.94e-26	3.62e-25	1.73e-25	9.4e-28	3.54e-25	4.09e-26	2.95e-26	1.01e-27	0.0337682	0.260918	2.11e-28	0.126777	Chr14	58646631	59017532	+	LINC01500	NM_016651.5	0	sense	genic	exonic	overlapping	DACT1	GeneID:51339,Genbank:NM_016651.5,HGNC:HGNC:17748,MIM:607861	dishevelled binding antagonist of beta catenin 1
ENST00000649074	4.23518	1.35883	7.11153	0.191074	-2.3878	0.0498421	1	Down	1.11e-13	0.253533	5.93e-09	1.18e-10	1.25e-10	1.2e-20	0.00290134	0.00045551	0.422505	0.0103927	0.0984767	0.109246	0.0112563	0.0714178	0.341767	1.3e-08	Chr17	72598041	72618401	-	LINC00511	NM_139177.3	27545	sense	intergenic	downstream	same_strand	SLC39A11	GeneID:201266,Genbank:NM_139177.3,HGNC:HGNC:14463,MIM:616508	solute carrier family 39 member 11	GO:0005385,GO:0005634,GO:0005737,GO:0005794,GO:0005886,GO:0016020,GO:0016021,GO:0071577	zinc ion transmembrane transporter activity|nucleus|cytoplasm|Golgi apparatus|plasma membrane|membrane|integral component of membrane|zinc II ion transmembrane transport
ENST00000649220	3.15863	5.80066	0.516593	11.2287	3.48912	0.00586799	1	Up	0.0797768	0.112186	0.0162601	0.0427552	0.103163	0.0195922	0.066738	0	0.0456552	8.51e-24	2.27e-28	1.62e-05	1.96e-27	1.13e-27	4.41e-30	7.48e-37	Chr15	63552912	63600752	-	USP3-AS1	XM_011521468.3	0	antisense	genic	exonic	overlapping	FBXL22	GeneID:283807,Genbank:XM_005254320.4,HGNC:HGNC:27537,MIM:609088	F-box and leucine rich repeat protein 22	GO:0016567,GO:0030018	protein ubiquitination|Z disc
ENST00000649269	1.62633	0	3.25265	0	#NUM!	0.033779	1	Down	3.75e-18	1.24e-11	0.00438028	4.36e-14	3.55e-22	1.1e-17	5.08e-18	4.14e-18	2.96e-21	2.21e-14	0.218326	0.154202	2.31e-17	7.1e-14	6.15e-11	0.843944	Chr17	72404558	72502334	-	LINC00511
ENST00000649353	26.4587	6.27409	46.6434	0.134512	-2.89419	0.0342131	1	Down	5.14e-19	0.0830665	0.035111	1.79e-24	1e-06	0.343038	0.242131	0.435426	0.220082	2.49267	2.44e-27	0.0900325	0.274365	3.76162	0.89954	1.31e-05	ChrX	73827185	73832226	-	XIST	NM_005638.5	0	antisense	genic	intronic	nested	VAMP7	GeneID:6845,Genbank:NM_005638.5,HGNC:HGNC:11486,MIM:300053	vesicle associated membrane protein 7	GO:0000149,GO:0005484,GO:0005737,GO:0005765,GO:0005789,GO:0005802,GO:0005886,GO:0006888,GO:0006892,GO:0006897,GO:0006906,GO:0006911,GO:0008333,GO:0009986,GO:0016020,GO:0016192,GO:0017156,GO:0019905,GO:0030027,GO:0030054,GO:0030141,GO:0030285,GO:0030665,GO:0030667,GO:0030670,GO:0031091,GO:0031143,GO:0031201,GO:0031902,GO:0034197,GO:0035493,GO:0035577,GO:0043001,GO:0043005,GO:0043231,GO:0043308,GO:…	SNARE binding|SNAP receptor activity|cytoplasm|lysosomal membrane|endoplasmic reticulum membrane|trans-Golgi network|plasma membrane|ER to Golgi vesicle-mediated transport|post-Golgi vesicle-mediated transport|endocytosis|vesicle fusion|phagocytosis, engulfment|endosome to lysosome transport|cell surface|membrane|vesicle-mediated transport|calcium ion regulated exocytosis|syntaxin binding|lamelli…	path:hsa04130	SNARE interactions in vesicular transport
ENST00000649391	25.8062	0.390824	51.2215	0.00763007	-7.03409	0.000126689	0.576053	Down	0	0.000626575	0.000105503	5.08e-24	1.97e-27	1.51e-14	0.0643731	2.18e-05	4.92e-12	1.93631	8.03e-26	0.362931	8.03e-11	3.27155	2.31219	3.79e-10	ChrX	131691996	131785262	-	FIRRE	NM_005840.2	0	antisense	genic	intronic	nested	SPRY3	GeneID:10251,Genbank:NM_001304990.1,HGNC:HGNC:11271,MIM:300531	sprouty RTK signaling antagonist 3	GO:0005737,GO:0007275,GO:0009966,GO:0016020,GO:0061564	cytoplasm|multicellular organism development|regulation of signal transduction|membrane|axon development
ENST00000649757	110.336	5.65199	215.02	0.0262859	-5.24957	0.00837271	1	Down	0.00916316	0.0279214	0.0792027	0.00480019	2.94e-22	0.279756	0.00846995	8.86e-23	5.13e-20	4.63126	0.013308	1.98e-09	1.86e-11	9.12931	1.13702	0.0137386	ChrX	73823337	73829691	-	XIST	NM_005638.5	0	antisense	genic	intronic	nested	VAMP7	GeneID:6845,Genbank:NM_005638.5,HGNC:HGNC:11486,MIM:300053	vesicle associated membrane protein 7	GO:0000149,GO:0005484,GO:0005737,GO:0005765,GO:0005789,GO:0005802,GO:0005886,GO:0006888,GO:0006892,GO:0006897,GO:0006906,GO:0006911,GO:0008333,GO:0009986,GO:0016020,GO:0016192,GO:0017156,GO:0019905,GO:0030027,GO:0030054,GO:0030141,GO:0030285,GO:0030665,GO:0030667,GO:0030670,GO:0031091,GO:0031143,GO:0031201,GO:0031902,GO:0034197,GO:0035493,GO:0035577,GO:0043001,GO:0043005,GO:0043231,GO:0043308,GO:…	SNARE binding|SNAP receptor activity|cytoplasm|lysosomal membrane|endoplasmic reticulum membrane|trans-Golgi network|plasma membrane|ER to Golgi vesicle-mediated transport|post-Golgi vesicle-mediated transport|endocytosis|vesicle fusion|phagocytosis, engulfment|endosome to lysosome transport|cell surface|membrane|vesicle-mediated transport|calcium ion regulated exocytosis|syntaxin binding|lamelli…	path:hsa04130	SNARE interactions in vesicular transport
ENST00000649861	2.0933	4.1866	0	Inf	Inf	0.0377297	1	Up	7.4e-27	0.565125	0.431154	1.41e-09	1.1e-17	1.13e-14	3.05e-19	1.61e-25	4.49e-08	7.49e-14	1.15e-18	1.23e-24	3.19e-22	2.44e-11	8.33e-09	8.01e-22	Chr1	30719174	30726763	+	MATN1-AS1	NM_002379.3	0	antisense	genic	exonic	overlapping	MATN1	GeneID:4146,Genbank:NM_002379.3,HGNC:HGNC:6907,MIM:115437	matrilin 1	GO:0003429,GO:0005201,GO:0005509,GO:0005576,GO:0005578,GO:0006461,GO:0030198,GO:0030500	growth plate cartilage chondrocyte morphogenesis|extracellular matrix structural constituent|calcium ion binding|extracellular region|proteinaceous extracellular matrix|protein complex assembly|extracellular matrix organization|regulation of bone mineralization
ENST00000649892	4.0466	7.82276	0.270439	28.9262	4.8543	0.00201042	1	Up	0.0570686	0.214212	0.729863	0.313914	0.0855055	0.00425883	0.230484	5.82e-08	2.25e-06	0.00648578	3.15e-15	0.0181519	0.0368845	1.56e-24	2.98e-24	3.37e-05	Chr14	55781137	55796688	-	LINC00520	NM_004986.3	96553	antisense	intergenic	downstream	convergent	KTN1	GeneID:3895,Genbank:NM_001271014.1,HGNC:HGNC:6467,MIM:600381	kinectin 1	GO:0003723,GO:0005783,GO:0005788,GO:0005789,GO:0005887,GO:0007018,GO:0016020,GO:0016021,GO:0019894,GO:0043687,GO:0044267,GO:0045296	RNA binding|endoplasmic reticulum|endoplasmic reticulum lumen|endoplasmic reticulum membrane|integral component of plasma membrane|microtubule-based movement|membrane|integral component of membrane|kinesin binding|post-translational protein modification|cellular protein metabolic process|cadherin binding
ENST00000650366	158.723	0.995414	316.45	0.00314556	-8.31247	0.0228623	1	Down	0.00076871	6.36e-05	0.0191753	0.00614646	2.13e-22	1.35e-05	0.000273914	1.08e-06	2.11e-21	5.66491	1.63e-17	9.87e-30	1.97e-05	0.550379	0.756116	5.85e-28	ChrX	73820684	73846270	-	XIST	NM_005638.5	0	antisense	genic	intronic	nested	VAMP7	GeneID:6845,Genbank:NM_005638.5,HGNC:HGNC:11486,MIM:300053	vesicle associated membrane protein 7	GO:0000149,GO:0005484,GO:0005737,GO:0005765,GO:0005789,GO:0005802,GO:0005886,GO:0006888,GO:0006892,GO:0006897,GO:0006906,GO:0006911,GO:0008333,GO:0009986,GO:0016020,GO:0016192,GO:0017156,GO:0019905,GO:0030027,GO:0030054,GO:0030141,GO:0030285,GO:0030665,GO:0030667,GO:0030670,GO:0031091,GO:0031143,GO:0031201,GO:0031902,GO:0034197,GO:0035493,GO:0035577,GO:0043001,GO:0043005,GO:0043231,GO:0043308,GO:…	SNARE binding|SNAP receptor activity|cytoplasm|lysosomal membrane|endoplasmic reticulum membrane|trans-Golgi network|plasma membrane|ER to Golgi vesicle-mediated transport|post-Golgi vesicle-mediated transport|endocytosis|vesicle fusion|phagocytosis, engulfment|endosome to lysosome transport|cell surface|membrane|vesicle-mediated transport|calcium ion regulated exocytosis|syntaxin binding|lamelli…	path:hsa04130	SNARE interactions in vesicular transport
ENST00000650419	2.49575	4.99151	0	Inf	Inf	0.0133815	1	Up	0.0861079	0.0789723	0.025188	0.717929	0.883979	2.32e-14	0.000670153	4.48e-10	1.29e-15	2.13e-09	5.67e-17	0.000105432	3.63e-19	4.08e-18	4.5e-17	1.81e-16	Chr17	72323118	72592692	-	LINC00511	NM_001159770.1	53254	sense	intergenic	downstream	same_strand	SLC39A11	GeneID:201266,Genbank:NM_139177.3,HGNC:HGNC:14463,MIM:616508	solute carrier family 39 member 11	GO:0005385,GO:0005634,GO:0005737,GO:0005794,GO:0005886,GO:0016020,GO:0016021,GO:0071577	zinc ion transmembrane transporter activity|nucleus|cytoplasm|Golgi apparatus|plasma membrane|membrane|integral component of membrane|zinc II ion transmembrane transport
ENST00000650512	1.48665	2.74072	0.232572	11.7844	3.55881	0.0391503	1	Up	0	0	0	0.163737	0.0731082	0	0.0645546	0.131186	0	0	0	0	0	0	0.0162885	0.0238406	Chr2	1366234	1580747	-	AC105450.1	XM_017004373.2	0	antisense	genic	exonic	overlapping	SNTG2	GeneID:54221,Genbank:NM_018968.3,HGNC:HGNC:13741,MIM:608715	syntrophin gamma 2	GO:0003779,GO:0005198,GO:0005737,GO:0005856,GO:0007417,GO:0016013,GO:0030165,GO:0042383,GO:0097109	actin binding|structural molecule activity|cytoplasm|cytoskeleton|central nervous system development|syntrophin complex|PDZ domain binding|sarcolemma|neuroligin family protein binding
ENST00000650538	49.0545	6.57539	91.5335	0.0718359	-3.79915	0.0096026	1	Down	0.0827225	7.41e-15	3.26e-17	0.221926	2.05933	5.25e-15	4.09e-13	0.0412008	0.0568529	0.0813957	7.52e-28	2.73243	2.86818	4.93316	12.3599	4.57365	ChrX	3860799	3931573	-	BX890604.2
ENST00000650583	1.04844	2.09687	0	Inf	Inf	0.0322215	1	Up	0.0715753	0.261131	0.00831638	2.33e-16	1.27e-11	0.306744	2.63e-21	0.0012022	3.11e-06	1.27e-15	5.42e-19	1.39e-20	1.47e-14	7.38e-22	1.63e-15	1.61e-15	Chr5	91302731	91314252	-	LUCAT1	NM_020801.3	54380	sense	intergenic	downstream	same_strand	ARRDC3	GeneID:57561,Genbank:NM_001329672.1,HGNC:HGNC:29263,MIM:612464	arrestin domain containing 3	GO:0001659,GO:0005764,GO:0005768,GO:0005769,GO:0005886,GO:0031651,GO:0031699,GO:0043588,GO:0044252,GO:0051443,GO:0060613,GO:0071879,GO:0090327	temperature homeostasis|lysosome|endosome|early endosome|plasma membrane|negative regulation of heat generation|beta-3 adrenergic receptor binding|skin development|negative regulation of multicellular organismal metabolic process|positive regulation of ubiquitin-protein transferase activity|fat pad development|positive regulation of adrenergic receptor signaling pathway|negative regulation of loc…
ENST00000651006	5.60893	10.1127	1.10514	9.15064	3.19387	0.00423395	1	Up	1.19331	1.53774	1.80269	0.130571	0.572012	0.632395	4.31e-25	0.00134958	7.59e-17	2.31e-12	0.000901859	3.29e-27	0.112931	6.67e-05	0.00330314	0.447135	Chr14	40954693	41149309	+	LINC02315
ENST00000651041	1.6896	2.99614	0.383068	7.82143	2.96743	0.0457609	1	Up	0.0403735	0.118409	0.264299	0.0255999	0	0.0175645	0.0118183	0.0396313	0.00469641	1.49e-06	0	0.0165612	0.0146955	0	0.00892106	4.58e-07	Chr4	78971745	79299508	+	LINC01088	XM_017008779.1	0	antisense	genic	intronic	overlapping	NAA11	GeneID:84779,Genbank:XM_017008779.1,HGNC:HGNC:28125	N(alpha)-acetyltransferase 11, NatA catalytic subunit	GO:0004596,GO:0005634,GO:0006474,GO:0006475,GO:0017198,GO:0018002,GO:0022626,GO:0031415,GO:1990189,GO:1990190	peptide alpha-N-acetyltransferase activity|nucleus|N-terminal protein amino acid acetylation|internal protein amino acid acetylation|N-terminal peptidyl-serine acetylation|N-terminal peptidyl-glutamic acid acetylation|cytosolic ribosome|NatA complex|peptide-serine-N-acetyltransferase activity|peptide-glutamate-N-acetyltransferase activity
ENST00000651409	4.23106	8.46211	0	Inf	Inf	0.000978077	1	Up	0.429696	0.0141143	1.7e-26	0.470033	3.36e-06	0.474371	2.37e-22	0.0504819	0.00378996	1.19e-32	0.0105333	4.46e-29	1.68e-29	4.11e-22	2.27e-30	1.3e-19	Chr5	27217714	27496404	+	PURPL
ENST00000651620	3.03337	0	6.06673	0	#NUM!	0.014711	1	Down	6.67e-19	2.18e-14	2.27e-12	7.7e-15	9.37e-11	3.76e-21	3.11e-13	8.13e-15	0.846231	0.0816116	3.78e-10	1.62e-16	8.78e-07	3.22e-08	0.480429	2.59e-09	Chr6	21885656	22194412	+	CASC15	NM_001163558.2	92832	antisense	intergenic	downstream	convergent	PRL	GeneID:5617,Genbank:NM_001163558.2,HGNC:HGNC:9445,MIM:176760	prolactin			path:hsa04060,path:hsa04080,path:hsa04151,path:hsa04630,path:hsa04917	Cytokine-cytokine receptor interaction|Neuroactive ligand-receptor interaction|PI3K-Akt signaling pathway|Jak-STAT signaling pathway|Prolactin signaling pathway
ENST00000652751	4.07104	6.75778	1.38431	4.88171	2.28739	0.0441823	1	Up	0.0619486	0.358259	0	0.141263	0.0616566	0.134694	0.111079	0.0313454	0	0.0152999	0.106664	5.1e-19	0.0226212	0.0499611	1.24e-28	1.2e-18	Chr21	34779948	34782884	+	LINC01426	XM_005261068.3	4917	antisense	intergenic	downstream	convergent	RUNX1	GeneID:861,Genbank:XM_011529768.2,HGNC:HGNC:10471,MIM:151385	runt related transcription factor 1			path:hsa04530,path:hsa04659,path:hsa05200,path:hsa05202,path:hsa05220,path:hsa05221	Tight junction|Th17 cell differentiation|Pathways in cancer|Transcriptional misregulation in cancer|Chronic myeloid leukemia|Acute myeloid leukemia
NR_001564.2	2395.71	10.5798	4780.84	0.00221296	-8.8198	0.00125152	1	Down	0.0407021	0.0169326	0.0297274	0.0357835	0.0170373	0.0381127	4.25e-05	0.00488621	0.0266924	41.0788	1.01e-06	0.012033	0.0281507	36.1102	5.03812	9.9e-07	ChrX	73820651	73852753	-	XIST	NM_001185183.1	0	antisense	genic	intronic	nested	VAMP7	GeneID:6845,Genbank:NM_005638.5,HGNC:HGNC:11486,MIM:300053	vesicle associated membrane protein 7	GO:0000149,GO:0005484,GO:0005737,GO:0005765,GO:0005789,GO:0005802,GO:0005886,GO:0006888,GO:0006892,GO:0006897,GO:0006906,GO:0006911,GO:0008333,GO:0009986,GO:0016020,GO:0016192,GO:0017156,GO:0019905,GO:0030027,GO:0030054,GO:0030141,GO:0030285,GO:0030665,GO:0030667,GO:0030670,GO:0031091,GO:0031143,GO:0031201,GO:0031902,GO:0034197,GO:0035493,GO:0035577,GO:0043001,GO:0043005,GO:0043231,GO:0043308,GO:…	SNARE binding|SNAP receptor activity|cytoplasm|lysosomal membrane|endoplasmic reticulum membrane|trans-Golgi network|plasma membrane|ER to Golgi vesicle-mediated transport|post-Golgi vesicle-mediated transport|endocytosis|vesicle fusion|phagocytosis, engulfment|endosome to lysosome transport|cell surface|membrane|vesicle-mediated transport|calcium ion regulated exocytosis|syntaxin binding|lamelli…	path:hsa04130	SNARE interactions in vesicular transport
NR_002196.2	2237.89	197.34	4278.43	0.0461244	-4.43832	8.46e-05	0.553021	Down	1.50375	3.3429	1.87032	1.80556	4.70753	6.91458	5.60911	4.66888	5.29712	3.50328	151.472	31.9889	86.3156	4.87577	145.975	97.9483	Chr11	1995176	1997875	-	H19	NM_001293171.2	0	antisense	genic	exonic	overlapping	HOTS	GeneID:103344718,Genbank:NM_001293171.2	H19 opposite tumor suppressor
NR_004855.2	165.232	330.464	0	Inf	Inf	0.0180659	1	Up	204.683	1.05e-12	1.61e-27	0.524585	0	0	4.47017	1.4e-07	1.62e-27	2.67e-10	5.09e-21	0	1.27e-25	1.15e-20	1.56e-22	0	Chr6	8652209	8653846	+	HULC
NR_024153.2	10.0247	3.25017	16.7991	0.193472	-2.3698	0.0259498	1	Down	0.105099	1.03e-16	0.172834	1.64e-07	0.376762	3.16e-09	0.261775	2.85e-15	0.0755263	0.572566	1.38109	0.749972	0.245689	0.0459471	0.000482726	0.643555	Chr7	130944160	131107030	-	LINC-PINT	NM_001145354.1	3066	antisense	intergenic	upstream	divergent	MKLN1	GeneID:4289,Genbank:NM_001145354.1,HGNC:HGNC:7109,MIM:605623	muskelin 1	GO:0001726,GO:0005829,GO:0005938,GO:0007160,GO:0007165,GO:0008360,GO:0031532,GO:0042802	ruffle|cytosol|cell cortex|cell-matrix adhesion|signal transduction|regulation of cell shape|actin cytoskeleton reorganization|identical protein binding
NR_024471.1	13.2493	1.61752	24.8811	0.0650099	-3.9432	0.0213611	1	Down	0.0916648	0.0158534	0	0	0.153971	0	0	0.0152295	0	0	0.757897	0	0.643832	0.610164	1.79408	0.093405	Chr11	1983209	1989920	-	MRPL23-AS1	XM_011520276.3	0	antisense	genic	exonic	overlapping	MRPL23	GeneID:6150,Genbank:XM_011520275.2,HGNC:HGNC:10322,MIM:600789	mitochondrial ribosomal protein L23	GO:0001650,GO:0003723,GO:0003735,GO:0005739,GO:0005743,GO:0005762,GO:0006412,GO:0032543,GO:0070125,GO:0070126	fibrillar center|RNA binding|structural constituent of ribosome|mitochondrion|mitochondrial inner membrane|mitochondrial large ribosomal subunit|translation|mitochondrial translation|mitochondrial translational elongation|mitochondrial translational termination	path:hsa03010	Ribosome
NR_024478.1	1.7717	0.379842	3.16356	0.120068	-3.05807	0.0279489	1	Down	0	0.0191993	0	0	0.0196536	0.0217837	0	0	0	0.0280164	0.0331156	0.0350826	0.113944	0.0487697	0.137015	0	Chr6	43891028	43938207	+	LINC01512	XM_017010425.1	61308	sense	intergenic	upstream	same_strand	C6orf223	GeneID:221416,Genbank:XM_017010425.1,HGNC:HGNC:28692	chromosome 6 open reading frame 223
NR_026655.1	7.59972	1.55514	13.6443	0.113977	-3.13318	0.00980427	1	Down	0.0164506	0.00469535	6.88e-14	2.86e-09	1.07e-05	0.00021687	0.0725358	0.0491366	0.0327082	0.000105176	0.152382	5.23e-17	0.256922	0.442948	0.288813	0.00928438	Chr12	54058254	54122234	+	FLJ12825	NM_153633.2	2224	sense	intergenic	downstream	same_strand	HOXC4	GeneID:3221,Genbank:NM_014620.5,HGNC:HGNC:5126,MIM:142974	homeobox C4	GO:0000980,GO:0001205,GO:0005634,GO:0009952,GO:0045944,GO:0048562,GO:0051216,GO:0071837	RNA polymerase II distal enhancer sequence-specific DNA binding|transcriptional activator activity, RNA polymerase II distal enhancer sequence-specific DNA binding|nucleus|anterior/posterior pattern specification|positive regulation of transcription from RNA polymerase II promoter|embryonic organ morphogenesis|cartilage development|HMG box domain binding
NR_027167.1	89.6228	147.336	31.91	4.61722	2.20703	0.0483293	1	Up	2.652	1.46213	3.93819	14.0268	2.14062	0.0912415	2.33966	20.5761	1.35409	0.966805	2.1117	1.01077	2.42807	1.44464	0.252161	0.227254	Chr17	16438987	16442028	+	LRRC75A-AS1	NM_207387.3	0	antisense	genic	exonic	overlapping	LRRC75A	GeneID:388341,Genbank:NM_207387.3,HGNC:HGNC:32403	leucine rich repeat containing 75A
NR_027174.1	1.03723	0	2.07446	0	#NUM!	0.0351168	1	Down	4.8e-24	2.6e-17	5.07e-06	5.51e-07	9.7e-09	7.34e-16	3.62e-11	0.000195529	1.09e-25	1.03e-15	9.54e-06	1.33e-11	0.00178776	0.236932	0.13504	0.510025	Chr17	16438987	16470648	+	LRRC75A-AS1	XM_017024619.1	0	antisense	genic	intronic	overlapping	LRRC75A	GeneID:388341,Genbank:NM_207387.3,HGNC:HGNC:32403	leucine rich repeat containing 75A
NR_027425.1	2.11904	0.386746	3.85134	0.100419	-3.3159	0.020402	1	Down	0.0294726	3.03e-06	4.81e-28	4.69e-25	3.46e-30	1.03e-18	1.16e-10	0.087103	2.03e-12	0.0282331	0.126235	1.9e-31	0.277485	0.62752	0.188463	0.0573666	Chr8	12115782	12151189	+	FAM66D	NM_201402.2	0	antisense	genic	intronic	containing	USP17L2	GeneID:377630,Genbank:NM_201402.2,HGNC:HGNC:34434,MIM:610186	ubiquitin specific peptidase 17-like family member 2	GO:0004843,GO:0005634,GO:0005789,GO:0005829,GO:0006511,GO:0006915,GO:0007093,GO:0010955,GO:0016579,GO:0030334,GO:0031064,GO:0034260,GO:0036459,GO:0042127,GO:0042981,GO:0043547,GO:0050691,GO:0070536,GO:0071108,GO:0071586,GO:0090315,GO:1900027,GO:1900245,GO:1900246	thiol-dependent ubiquitin-specific protease activity|nucleus|endoplasmic reticulum membrane|cytosol|ubiquitin-dependent protein catabolic process|apoptotic process|mitotic cell cycle checkpoint|negative regulation of protein processing|protein deubiquitination|regulation of cell migration|negative regulation of histone deacetylation|negative regulation of GTPase activity|thiol-dependent ubiquitin…
NR_028339.1	6.57326	10.9039	2.24261	4.86216	2.2816	0.0273872	1	Up	0.0107248	0.0314509	0.216839	0.127576	0.0925063	0.391491	0.221143	0.0886115	0.0904976	2.78e-24	0.0144425	0.0146675	9.94e-28	0.0343586	0.001578	0.071764	Chr18	80147924	80171733	+	PARD6G-AS1	NM_032510.3	0	antisense	genic	intronic	overlapping	PARD6G	GeneID:84552,Genbank:NM_032510.3,HGNC:HGNC:16076,MIM:608976	par-6 family cell polarity regulator gamma	GO:0005829,GO:0005886,GO:0005923,GO:0007049,GO:0007163,GO:0043234,GO:0051301,GO:0070830	cytosol|plasma membrane|bicellular tight junction|cell cycle|establishment or maintenance of cell polarity|protein complex|cell division|bicellular tight junction assembly	path:hsa04015,path:hsa04144,path:hsa04360,path:hsa04390,path:hsa04530,path:hsa05165	Rap1 signaling pathway|Endocytosis|Axon guidance|Hippo signaling pathway|Tight junction|Human papillomavirus infection
NR_028503.1	4.63486	8.28381	0.985912	8.40218	3.07076	0.0222469	1	Up	0.416333	0.58009	0.00230254	0.000852586	0.00399634	0.148363	0.443784	1.84e-07	0.00328074	0.102144	0.000215826	0.000449114	0.0573162	2.38e-14	2.77e-05	4.42e-08	Chr17	1711504	1716272	-	MIR22HG	NM_152348.3	251	antisense	intergenic	upstream	divergent	WDR81	GeneID:124997,Genbank:NM_152348.3,HGNC:HGNC:26600,MIM:614218	WD repeat domain 81	GO:0000421,GO:0005739,GO:0005765,GO:0005829,GO:0006511,GO:0007005,GO:0010923,GO:0031313,GO:0031901,GO:0031902,GO:0035014,GO:0035973,GO:0043551,GO:0045022,GO:0050821,GO:0070530	autophagosome membrane|mitochondrion|lysosomal membrane|cytosol|ubiquitin-dependent protein catabolic process|mitochondrion organization|negative regulation of phosphatase activity|extrinsic component of endosome membrane|early endosome membrane|late endosome membrane|phosphatidylinositol 3-kinase regulator activity|aggrephagy|regulation of phosphatidylinositol 3-kinase activity|early endosome to…
NR_028505.1	3.71499	7.42999	0	Inf	Inf	0.0136583	1	Up	1.02647	2.58e-09	7.41e-07	0.434865	3.41e-09	0.227978	2.38e-10	6.67e-10	0.000201414	8.11e-10	1.36e-11	3.15e-08	1.26e-12	0.00948732	4.97e-15	3.28e-14	Chr17	1711504	1716272	-	MIR22HG	NM_152348.3	251	antisense	intergenic	upstream	divergent	WDR81	GeneID:124997,Genbank:NM_152348.3,HGNC:HGNC:26600,MIM:614218	WD repeat domain 81	GO:0000421,GO:0005739,GO:0005765,GO:0005829,GO:0006511,GO:0007005,GO:0010923,GO:0031313,GO:0031901,GO:0031902,GO:0035014,GO:0035973,GO:0043551,GO:0045022,GO:0050821,GO:0070530	autophagosome membrane|mitochondrion|lysosomal membrane|cytosol|ubiquitin-dependent protein catabolic process|mitochondrion organization|negative regulation of phosphatase activity|extrinsic component of endosome membrane|early endosome membrane|late endosome membrane|phosphatidylinositol 3-kinase regulator activity|aggrephagy|regulation of phosphatidylinositol 3-kinase activity|early endosome to…
NR_033665.1	2.27063	0.323941	4.21731	0.0768123	-3.70252	0.00912367	1	Down	0	0.00237667	0.0138349	8.16e-10	0	0	3.23e-10	0.00394148	0.0813961	1.14e-21	2.25e-16	0.0205994	0.0187626	0.107742	0.017188	0.0636756	Chr7	34346512	34758272	-	NPSR1-AS1	NM_001300935.1	0	antisense	genic	intronic	overlapping	NPSR1	GeneID:387129,Genbank:NM_001300933.1,HGNC:HGNC:23631,MIM:608595	neuropeptide S receptor 1
NR_034119.1	5.08374	0.12518	10.0423	0.0124653	-6.32594	0.00417257	1	Down	0.000555963	2.22e-10	0	1.74e-10	0.0277363	0	0	1.39e-11	0	0.945574	0.0442894	0.0914055	0.23769	0.339839	1.37979	0.0125518	Chr13	106376563	106377792	+	LINC00460
NR_034160.1	1.7961	0	3.59219	0	#NUM!	0.0426479	1	Down	2.51e-25	0.000344933	1.52e-12	0.0115512	4.03e-13	0	3.29e-05	2.9e-10	0.0303179	0.523298	0.329046	1.69e-11	5.02e-10	2.21e-25	0	2.22e-16	Chr11	119381778	119499233	+	USP2-AS1	NM_001311162.1	0	antisense	genic	intronic	containing	THY1	GeneID:7070,Genbank:NM_001311162.1,HGNC:HGNC:11801,MIM:188230	Thy-1 cell surface antigen			path:hsa04670	Leukocyte transendothelial migration
NR_034182.1	4.82902	0.262265	9.39578	0.027913	-5.16292	0.0246684	1	Down	7.65e-07	1.57e-20	4.29e-07	3.41e-06	9.5e-14	0.0416192	3.02e-14	3.04e-19	0.463309	0.00842856	0.108952	0.00280492	0.887346	0.0457383	0.00029523	0.0249266	Chr1	30718772	30726746	+	MATN1-AS1	NM_002379.3	0	antisense	genic	exonic	overlapping	MATN1	GeneID:4146,Genbank:NM_002379.3,HGNC:HGNC:6907,MIM:115437	matrilin 1	GO:0003429,GO:0005201,GO:0005509,GO:0005576,GO:0005578,GO:0006461,GO:0030198,GO:0030500	growth plate cartilage chondrocyte morphogenesis|extracellular matrix structural constituent|calcium ion binding|extracellular region|proteinaceous extracellular matrix|protein complex assembly|extracellular matrix organization|regulation of bone mineralization
NR_036489.1	9.54139	0.208971	18.8738	0.011072	-6.49694	0.0158135	1	Down	0	0	0.0106296	0	0	0	0	0.0137724	0.0398349	0.412456	0	0	0	0	0.129993	1.23518	Chr18	4264602	4296000	+	DLGAP1-AS5	NM_001242761.1	0	antisense	genic	intronic	nested	DLGAP1	GeneID:9229,Genbank:XM_024451288.1,HGNC:HGNC:2905,MIM:605445	DLG associated protein 1	GO:0005886,GO:0006461,GO:0007268,GO:0014069,GO:0019904,GO:0030054,GO:0045202,GO:0045211	plasma membrane|protein complex assembly|chemical synaptic transmission|postsynaptic density|protein domain specific binding|cell junction|synapse|postsynaptic membrane	path:hsa04724	Glutamatergic synapse
NR_038396.1	1.68706	3.37411	0	Inf	Inf	0.0239975	1	Up	1.24e-08	8.1e-07	1.27e-07	0.0470232	0.395348	0.000731958	1.2e-14	0.291043	2.44e-14	8.25e-13	4.88e-06	6.05e-07	9.41e-11	1.41e-11	7.17e-09	5.87e-12	Chr19	35540738	35546029	-	TMEM147-AS1	NM_001242597.1	0	antisense	genic	exonic	overlapping	TMEM147	GeneID:10430,Genbank:NM_001242597.1,HGNC:HGNC:30414,MIM:613585	transmembrane protein 147	GO:0005789,GO:0016021,GO:0031648	endoplasmic reticulum membrane|integral component of membrane|protein destabilization
NR_038423.2	2.43316	0.36701	4.49931	0.0815703	-3.61581	0.0297412	1	Down	0.0132418	1.02e-21	1.21e-48	4.42e-25	2.97e-41	0.0240103	4.99e-38	1.44e-26	1.02e-36	5.66e-73	0.105982	0.0226303	2.53e-07	0.312719	0.0484559	1.28e-30	Chr1	147382192	147517875	-	LINC00624	XM_005277417.4	23626	antisense	intergenic	upstream	divergent	BCL9	GeneID:607,Genbank:NM_004326.3,HGNC:HGNC:1008,MIM:602597	B cell CLL/lymphoma 9
NR_038461.1	2.89826	0.729012	5.06751	0.14386	-2.79726	0.0188311	1	Down	0	0.0778009	0.148021	0	0.164897	2.43e-36	0	0	0.548155	1.71e-23	0.0716255	0.200325	0.0415118	0.213393	0.701198	0.338499	ChrX	136639543	136642429	+	LINC00892	NM_002186.2	0	sense	genic	intronic	nested	IL9R	GeneID:3581,Genbank:NM_176786.1,HGNC:HGNC:6030,MIM:300007	interleukin 9 receptor			path:hsa04060,path:hsa04630,path:hsa04640	Cytokine-cytokine receptor interaction|Jak-STAT signaling pathway|Hematopoietic cell lineage
NR_038848.1	9.31267	18.0256	0.599716	30.0569	4.90963	0.0320002	1	Up	0.0439772	0.256956	9.02e-22	1.80036	0.000168709	0.000256644	1.04e-10	3.14999	0.00022989	6.88e-32	6.6e-06	4.13e-21	0.00323835	1.2e-19	4.96e-30	0.183939	Chr5	27472292	27496401	+	PURPL
NR_038883.2	10.4105	17.8895	2.93152	6.10245	2.60939	0.0121962	1	Up	1.16e-08	0.346588	0.400777	0.382532	0.421907	0.0208883	0.206512	0.510445	0.00404639	0.000222012	0.00341667	0.00179715	0.0823031	0.293682	0.0630776	0.000171514	Chr21	33931122	33971186	+	LINC00649	NM_001697.2	15268	antisense	intergenic	upstream	divergent	ATP5PO	GeneID:539,Genbank:NM_001697.2,HGNC:HGNC:850,MIM:600828	ATP synthase peripheral stalk subunit OSCP	GO:0005215,GO:0005634,GO:0005739,GO:0005743,GO:0005753,GO:0005886,GO:0006754,GO:0008144,GO:0015992,GO:0016887,GO:0022857,GO:0031012,GO:0042407,GO:0042776,GO:0046933,GO:0070062	transporter activity|nucleus|mitochondrion|mitochondrial inner membrane|mitochondrial proton-transporting ATP synthase complex|plasma membrane|ATP biosynthetic process|drug binding|proton transport|ATPase activity|transmembrane transporter activity|extracellular matrix|cristae formation|mitochondrial ATP synthesis coupled proton transport|proton-transporting ATP synthase activity, rotational mech…	path:hsa00190,path:hsa04714,path:hsa05010,path:hsa05012,path:hsa05016	Oxidative phosphorylation|Thermogenesis|Alzheimer disease|Parkinson disease|Huntington disease
NR_038894.1	3.05522	5.61253	0.49791	11.2722	3.4947	0.0263369	1	Up	0.169689	0.750659	3.9e-17	0.869421	1.26e-20	4.24e-14	0.583141	0.0465341	0.0689941	3.8e-18	0.122678	2.03e-25	2.49e-18	0.0800738	6.58e-25	6.91e-18	Chr21	36141396	36156308	-	CBR3-AS1	XM_011529772.2	0	antisense	genic	exonic	overlapping	CBR3	GeneID:874,Genbank:XM_011529772.2,HGNC:HGNC:1549,MIM:603608	carbonyl reductase 3			path:hsa00590,path:hsa00980	Arachidonic acid metabolism|Metabolism of xenobiotics by cytochrome P450
NR_038943.1	4.96753	8.77771	1.15735	7.58434	2.92302	0.0089615	1	Up	0.0859923	0.104568	7.41e-06	0.551982	0.835332	0.141519	0.22181	0.372549	0.000129606	0.112164	0.0441005	0.0671627	0.0199603	4.15e-05	0.000258566	0.0012721	Chr10	109945559	110008381	-	ADD3-AS1	NM_001320594.1	0	antisense	genic	exonic	overlapping	ADD3	GeneID:120,Genbank:NM_001320591.1,HGNC:HGNC:245,MIM:601568	adducin 3
NR_038965.1	12.8066	22.6022	3.01096	7.50666	2.90817	0.0157604	1	Up	0.0496397	0	0.177495	0.0255033	0.853058	0.616495	0.520064	0.0210559	0.0276642	0.0293573	0.0646838	0.0168629	0.0441437	0.0481645	0	0.0399724	Chr7	28979967	29013369	+	LOC100506497	XM_017012366.1	0	antisense	genic	intronic	overlapping	CPVL	GeneID:54504,Genbank:NM_001348054.1,HGNC:HGNC:14399,MIM:609780	carboxypeptidase, vitellogenic like	GO:0004185,GO:0051603,GO:0070062	serine-type carboxypeptidase activity|proteolysis involved in cellular protein catabolic process|extracellular exosome
NR_039993.1	1.02952	2.05904	0	Inf	Inf	0.0238359	1	Up	0.383132	0.0515444	0.400871	3.64e-09	1.07e-10	6.43e-27	9.95e-05	0.0905535	0.000327099	1.31e-09	0	0.00378855	0	2.56e-09	1.14e-31	0	Chr5	88268882	88436674	+	TMEM161B-AS1	XM_024454374.1	0	antisense	genic	exonic	overlapping	TMEM161B	GeneID:153396,Genbank:XM_024454372.1,HGNC:HGNC:28483	transmembrane protein 161B	GO:0016021	integral component of membrane
NR_040019.1	2.89268	0.837101	4.94826	0.169171	-2.56345	0.0372311	1	Down	0.0291042	0.161737	0.0513672	0.0555624	0.0149333	0	0.00430942	0.0338757	0.288718	0.578864	0	0.313278	0.0821119	0.0101132	0.0420637	0.144518	Chr17	79019209	79027655	-	C1QTNF1-AS1	XM_006721664.1	0	antisense	genic	intronic	overlapping	C1QTNF1	GeneID:114897,Genbank:NM_153372.2,HGNC:HGNC:14324,MIM:610365	C1q and TNF related 1	GO:0005518,GO:0005581,GO:0005615,GO:0005887,GO:0007204,GO:0010544,GO:0010628,GO:0010906,GO:0043410,GO:0051260,GO:0051897,GO:0070208,GO:0090331,GO:2000860	collagen binding|collagen trimer|extracellular space|integral component of plasma membrane|positive regulation of cytosolic calcium ion concentration|negative regulation of platelet activation|positive regulation of gene expression|regulation of glucose metabolic process|positive regulation of MAPK cascade|protein homooligomerization|positive regulation of protein kinase B signaling|protein heter…
NR_040037.1	5.61203	1.80746	9.4166	0.191944	-2.38124	0.0227756	1	Down	0.0434905	0.0849296	0.094157	0.00063293	1.6e-24	0.0244802	0.0488973	2.02e-06	0.0408625	0.208194	0.274378	0.0748425	0.00134956	0.511001	0.117375	0.229263	Chr19	49838645	49851676	-	PTOV1-AS1	XM_011527353.1	0	antisense	genic	exonic	overlapping	MED25	GeneID:81857,Genbank:NM_030973.3,HGNC:HGNC:28845,MIM:610197	mediator complex subunit 25	GO:0000122,GO:0005654,GO:0006367,GO:0008134,GO:0035563,GO:0042974,GO:0044798,GO:0045944,GO:0046965,GO:0048147,GO:0071158,GO:2001178	negative regulation of transcription from RNA polymerase II promoter|nucleoplasm|transcription initiation from RNA polymerase II promoter|transcription factor binding|positive regulation of chromatin binding|retinoic acid receptor binding|nuclear transcription factor complex|positive regulation of transcription from RNA polymerase II promoter|retinoid X receptor binding|negative regulation of fib…
NR_040067.1	2.93648	5.5091	0.36386	15.1407	3.92036	0.0430824	1	Up	0.0707223	0.00825267	0.487563	4.33e-06	2.45e-06	0.0244823	0.15727	0.0959583	6.33e-08	0.0201072	0.001882	0.0112837	0.00637557	0.0276714	0.00161686	0.00264658	Chr15	73917468	73927786	-	LOXL1-AS1	NM_005576.3	0	antisense	genic	exonic	overlapping	LOXL1	GeneID:4016,Genbank:NM_005576.3,HGNC:HGNC:6665,MIM:153456	lysyl oxidase like 1	GO:0001669,GO:0005507,GO:0005576,GO:0005604,GO:0005615,GO:0016641,GO:0018277,GO:0030198,GO:0031012,GO:0032496,GO:0035904,GO:0055114	acrosomal vesicle|copper ion binding|extracellular region|basement membrane|extracellular space|oxidoreductase activity, acting on the CH-NH2 group of donors, oxygen as acceptor|protein deamination|extracellular matrix organization|extracellular matrix|response to lipopolysaccharide|aorta development|oxidation-reduction process
NR_046370.1	0.934829	0	1.86966	0	#NUM!	0.0430697	1	Down	0	0	0	0.00107897	0	0	0	0	0	0.093777	0.171404	0.412252	0.174154	0	0	0	Chr11	118381220	118418815	-	LOC100131626	NM_001204077.1	0	antisense	genic	exonic	overlapping	UBE4A	GeneID:9354,Genbank:NM_004788.3,HGNC:HGNC:12499,MIM:603753	ubiquitination factor E4A	GO:0000151,GO:0000209,GO:0005634,GO:0005737,GO:0006511,GO:0030433,GO:0034450	ubiquitin ligase complex|protein polyubiquitination|nucleus|cytoplasm|ubiquitin-dependent protein catabolic process|ubiquitin-dependent ERAD pathway|ubiquitin-ubiquitin ligase activity	path:hsa04120	Ubiquitin mediated proteolysis
NR_046400.1	2.48871	0.524529	4.45289	0.117795	-3.08565	0.0126953	1	Down	0	0	0	0	0	0.462714	0	0	0.330148	1.00898	0	0.184118	0.368159	0.787092	0.207115	0.366578	Chr21	46462471	46469306	+	DIP2A-IT1	XM_017028295.2	0	sense	genic	intronic	nested	DIP2A	GeneID:23181,Genbank:XM_017028300.1,HGNC:HGNC:17217,MIM:607711	disco interacting protein 2 homolog A	GO:0003824,GO:0005634,GO:0007275,GO:0008152,GO:0009986,GO:0010629,GO:0042981	catalytic activity|nucleus|multicellular organism development|metabolic process|cell surface|negative regulation of gene expression|regulation of apoptotic process
NR_046465.2	4.16525	7.926	0.404489	19.5951	4.29242	0.00884006	1	Up	0.103303	0.446169	0.0134122	0.00195486	0.000467906	0.0123363	0.869814	0.353766	0.0353652	3.8e-09	1.77e-05	0.0247327	3.74e-06	2.89e-08	9.94e-07	0.00215473	Chr14	100826108	100861026	+	MEG3	NM_001134888.2	19629	antisense	intergenic	downstream	convergent	RTL1	GeneID:388015,Genbank:NM_001134888.2,HGNC:HGNC:14665,MIM:611896	retrotransposon Gag like 1	GO:0007275,GO:0016021	multicellular organism development|integral component of membrane
NR_046469.1	29.4926	53.6315	5.35373	10.0176	3.32446	0.00602904	1	Up	0.350568	3.44755	2.14343	0.00028708	1.23303	4.8008	0.273923	0.0407272	0.00213266	5.32e-08	0.49931	0.0804443	0.00116765	0.000622099	5.24e-06	0.419151	Chr14	100826108	100861026	+	MEG3	NM_001134888.2	19629	antisense	intergenic	downstream	convergent	RTL1	GeneID:388015,Genbank:NM_001134888.2,HGNC:HGNC:14665,MIM:611896	retrotransposon Gag like 1	GO:0007275,GO:0016021	multicellular organism development|integral component of membrane
NR_046471.1	3.35348	6.70697	0	Inf	Inf	0.0015022	1	Up	0.0133787	0.000648131	0.0379248	0.000259131	0.498495	0.714077	0.0423046	0.328754	0.0099384	5.06e-08	0.000127803	4.96e-11	2.37e-05	3e-06	8.28e-07	3.29e-05	Chr14	100826108	100861026	+	MEG3	NM_001134888.2	19629	antisense	intergenic	downstream	convergent	RTL1	GeneID:388015,Genbank:NM_001134888.2,HGNC:HGNC:14665,MIM:611896	retrotransposon Gag like 1	GO:0007275,GO:0016021	multicellular organism development|integral component of membrane
NR_046533.1	9.3653	17.0382	1.69242	10.0674	3.33161	0.00940995	1	Up	0.293623	1.40663	2.98195	0.688358	0.0816307	0	0	1.08875	0	0.10919	0.319793	0.0949186	0	0	0	0	Chr13	95479444	95533910	-	CLDN10-AS1	XM_017020843.1	0	antisense	genic	intronic	nested	CLDN10	GeneID:9071,Genbank:XM_017020843.1,HGNC:HGNC:2033,MIM:617579	claudin 10			path:hsa04514,path:hsa04530,path:hsa04670,path:hsa05160	Cell adhesion molecules (CAMs)|Tight junction|Leukocyte transendothelial migration|Hepatitis C
NR_046853.2	0.991353	0	1.98271	0	#NUM!	0.0117531	1	Down	0	0	0	0	0	0	0	0	0.268026	0	0.382963	0	0	0.262148	0	0.225664	Chr20	31567587	31573263	-	HM13-AS1	XM_017028193.1	0	antisense	genic	exonic	overlapping	LOC107985416	GeneID:107985416,Genbank:XM_017028193.1	translation initiation factor IF-2-like
NR_047498.1	2.11928	3.64703	0.59153	6.16542	2.6242	0.0495402	1	Up	0.242238	0.410802	0.143628	0.0779002	0.165893	0.484508	0.365235	0.187991	0	0.0626125	0	0	0.0807096	0.0921394	0.0545279	0.0740036	Chr1	47179250	47180339	+	LINC00853	NM_005764.3	3250	antisense	intergenic	downstream	convergent	PDZK1IP1	GeneID:10158,Genbank:NM_005764.3,HGNC:HGNC:16887,MIM:607178	PDZK1 interacting protein 1
NR_047575.1	2.95294	5.27951	0.626375	8.42867	3.0753	0.0488667	1	Up	0.000411076	4.25e-18	0.345487	0.00542966	0.64033	0.508247	7.49e-09	0.0406861	5.23e-24	0	0.0769265	0.014306	0.000786389	0.0286505	0.00159218	0.0209533	Chr3	194584268	194590832	+	TMEM44-AS1	XM_011513318.2	0	antisense	genic	intronic	overlapping	TMEM44	GeneID:93109,Genbank:NM_001166306.1,HGNC:HGNC:25120	transmembrane protein 44	GO:0016020	membrane
NR_073584.1	48.6381	15.3513	81.9249	0.187382	-2.41594	0.0189696	1	Down	0.555759	0.0701511	0.121949	1.23e-12	0.352905	0.594784	0.866342	0.482536	0.151635	0.892947	0.102198	3.10658	1.26451	0.455987	3.00634	2.82933	Chr5	62578735	62628589	+	IPO11-LRRC70	NM_001134779.1	0	sense	genic	exonic	nested	IPO11	GeneID:51194,Genbank:NM_016338.4,HGNC:HGNC:20628,MIM:610889	importin 11	GO:0001650,GO:0005634,GO:0005635,GO:0005829,GO:0006610,GO:0006886,GO:0008536,GO:0008565,GO:0042991	fibrillar center|nucleus|nuclear envelope|cytosol|ribosomal protein import into nucleus|intracellular protein transport|Ran GTPase binding|protein transporter activity|transcription factor import into nucleus
NR_103775.1	5.16271	2.15043	8.17498	0.26305	-1.92659	0.049608	1	Down	0.182415	0	0.305013	0.262855	0	0.721102	0	0	0.80431	0.178685	1.1415	0	0.574171	1.41352	0	1.59585	Chr2	160257719	160271895	-	LINC02478	XM_005246739.2	256	sense	intergenic	downstream	same_strand	RBMS1	GeneID:5937,Genbank:XM_017004626.2,HGNC:HGNC:9907,MIM:602310	RNA binding motif single stranded interacting protein 1	GO:0003690,GO:0003697,GO:0003723,GO:0005634,GO:0005829,GO:0006260,GO:0006396	double-stranded DNA binding|single-stranded DNA binding|RNA binding|nucleus|cytosol|DNA replication|RNA processing
NR_104059.1	1.07694	2.15389	0	Inf	Inf	0.0340339	1	Up	0.224502	0.593701	0	0	0	0	0	1.17139	0	0	0	0	0	0	0	0	Chr13	87801043	87810520	-	LINC00397
NR_105050.1	1.3537	0.152795	2.55461	0.0598115	-4.06343	0.016868	1	Down	0.00925331	0.00281728	1.59e-11	0.0615018	1.12e-06	0.0280655	2.51e-09	0	0.0209775	0.265772	3.47e-12	0.0889265	0.00443901	0.624949	0.000704916	0.0891735	Chr5	135038831	135040047	-	C5orf66-AS1	NM_001277348.1	0	antisense	genic	intronic	nested	C5orf66	GeneID:100996485,Genbank:NM_001277348.1,HGNC:HGNC:48332	chromosome 5 open reading frame 66
NR_108043.1	2.36318	0.668658	4.0577	0.164788	-2.60132	0.0493466	1	Down	0	0	0	0	0.365091	0	0.34756	0	0.395564	0.574239	0	0.486551	1.63024	0.824933	0	0	Chr10	34815768	34816422	+	PARD3-AS1	NM_001184789.1	443	antisense	intergenic	upstream	divergent	PARD3	GeneID:56288,Genbank:NM_001184790.1,HGNC:HGNC:16051,MIM:606745	par-3 family cell polarity regulator	GO:0005546,GO:0005547,GO:0005829,GO:0005856,GO:0005886,GO:0005911,GO:0005912,GO:0005923,GO:0005938,GO:0006461,GO:0006612,GO:0007049,GO:0007163,GO:0007179,GO:0007205,GO:0007409,GO:0008356,GO:0010801,GO:0012505,GO:0019903,GO:0022011,GO:0030054,GO:0031643,GO:0032266,GO:0033269,GO:0042802,GO:0043025,GO:0043234,GO:0044295,GO:0060341,GO:0070830,GO:0090162	phosphatidylinositol-4,5-bisphosphate binding|phosphatidylinositol-3,4,5-trisphosphate binding|cytosol|cytoskeleton|plasma membrane|cell-cell junction|adherens junction|bicellular tight junction|cell cortex|protein complex assembly|protein targeting to membrane|cell cycle|establishment or maintenance of cell polarity|transforming growth factor beta receptor signaling pathway|protein kinase C-acti…	path:hsa04015,path:hsa04062,path:hsa04080,path:hsa04144,path:hsa04360,path:hsa04390,path:hsa04520,path:hsa04530,path:hsa05165	Rap1 signaling pathway|Chemokine signaling pathway|Neuroactive ligand-receptor interaction|Endocytosis|Axon guidance|Hippo signaling pathway|Adherens junction|Tight junction|Human papillomavirus infection
NR_108075.1	4.34603	1.44783	7.24423	0.19986	-2.32294	0.0396928	1	Down	0.0409053	0.0654019	0.0629716	0.0282263	0	0.0380903	0.0489256	0.0811981	0.412181	0.120765	0	0.247004	0.251808	0.421607	0	0.192947	Chr3	4490317	4493163	-	ITPR1-AS1	XM_017006357.2	185	antisense	intergenic	upstream	divergent	ITPR1	GeneID:3708,Genbank:NM_001099952.2,HGNC:HGNC:6180,MIM:147265	inositol 1,4,5-trisphosphate receptor type 1	GO:0001666,GO:0005220,GO:0005509,GO:0005637,GO:0005730,GO:0005783,GO:0005789,GO:0005886,GO:0005955,GO:0006816,GO:0007165,GO:0009791,GO:0010506,GO:0014069,GO:0015085,GO:0015278,GO:0016020,GO:0016021,GO:0016529,GO:0019855,GO:0030168,GO:0030658,GO:0031088,GO:0031094,GO:0031095,GO:0032469,GO:0035091,GO:0042045,GO:0043234,GO:0048471,GO:0050796,GO:0050849,GO:0050882,GO:0051209,GO:0070059,GO:0070679,GO:…	response to hypoxia|inositol 1,4,5-trisphosphate-sensitive calcium-release channel activity|calcium ion binding|nuclear inner membrane|nucleolus|endoplasmic reticulum|endoplasmic reticulum membrane|plasma membrane|calcineurin complex|calcium ion transport|signal transduction|post-embryonic development|regulation of autophagy|postsynaptic density|calcium ion transmembrane transporter activity|calc…	path:hsa04020,path:hsa04022,path:hsa04070,path:hsa04114,path:hsa04140,path:hsa04210,path:hsa04218,path:hsa04270,path:hsa04371,path:hsa04540,path:hsa04611,path:hsa04621,path:hsa04625,path:hsa04713,path:hsa04720,path:hsa04723,path:hsa04724,path:hsa04725,path:hsa04726,path:hsa04728,path:hsa04730,path:hsa04750,path:hsa04912,path:hsa04915,path:hsa04918,path:hsa04921,path:hsa04922,path:hsa04924,path:hs…	Calcium signaling pathway|cGMP-PKG signaling pathway|Phosphatidylinositol signaling system|Oocyte meiosis|Autophagy - animal|Apoptosis|Cellular senescence|Vascular smooth muscle contraction|Apelin signaling pathway|Gap junction|Platelet activation|NOD-like receptor signaling pathway|C-type lectin receptor signaling pathway|Circadian entrainment|Long-term potentiation|Retrograde endocannabinoid si…
NR_109859.1	9.14305	3.01741	15.2687	0.197621	-2.33919	0.0315983	1	Down	0.18488	0	0.186011	0.250846	0.259858	0.153519	0.482154	0	0.979716	0.195228	0.947172	0.346954	0.273676	0.278222	2.54961	0.548026	Chr20	3808494	3812434	+	LINC01730	NM_021872.3	2373	sense	intergenic	downstream	same_strand	CDC25B	GeneID:994,Genbank:NM_001287516.1,HGNC:HGNC:1726,MIM:116949	cell division cycle 25B			path:hsa04010,path:hsa04110,path:hsa04914,path:hsa05206	MAPK signaling pathway|Cell cycle|Progesterone-mediated oocyte maturation|MicroRNAs in cancer
NR_110041.1	2.1044	4.20881	0	Inf	Inf	0.00724189	1	Up	0.107251	0.707065	0.0763346	0	0.0730515	0.871338	0.0660499	0	0	0	0	0	0	0	0	0	Chr14	26873133	26914743	+	MIR4307HG
NR_110124.1	3.86501	6.86157	0.868441	7.90102	2.98204	0.0367201	1	Up	0.0252006	0.176946	0.329388	0.0329783	1.4e-30	0.0226855	0.0298607	0.0446409	1.35e-27	0.0118619	0.00631484	2.25e-21	0.0385949	0.0209429	0.00570154	0.000598148	Chr17	72030654	72041297	+	LINC01152	NM_000346.3	79723	sense	intergenic	upstream	same_strand	SOX9	GeneID:6662,Genbank:NM_000346.3,HGNC:HGNC:11204,MIM:608160	SRY-box 9	GO:0001046,GO:0001077,GO:0001158,GO:0001501,GO:0001502,GO:0001503,GO:0001658,GO:0001708,GO:0001837,GO:0001894,GO:0001934,GO:0001942,GO:0002053,GO:0002062,GO:0002683,GO:0003170,GO:0003179,GO:0003188,GO:0003203,GO:0003413,GO:0003415,GO:0003682,GO:0003700,GO:0003705,GO:0004672,GO:0005634,GO:0005654,GO:0006334,GO:0006338,GO:0006367,GO:0006461,GO:0007010,GO:0007165,GO:0007173,GO:0007219,GO:0007283,GO:…	core promoter sequence-specific DNA binding|transcriptional activator activity, RNA polymerase II proximal promoter sequence-specific DNA binding|enhancer sequence-specific DNA binding|skeletal system development|cartilage condensation|ossification|branching involved in ureteric bud morphogenesis|cell fate specification|epithelial to mesenchymal transition|tissue homeostasis|positive regulation o…	path:hsa04024	cAMP signaling pathway
NR_110199.1	3.47707	0.496604	6.45753	0.0769031	-3.70081	0.00269341	1	Down	0.000186165	0.000224831	0.0543295	0.0477697	7.94e-10	0.0719713	0.0272146	9.26e-20	0.307676	0.480371	0.0017609	0.114255	0.530604	0.503164	0.20437	0.193027	Chr2	135985176	136007542	+	DARS-AS1	NM_001293312.1	0	antisense	genic	exonic	overlapping	DARS	GeneID:1615,Genbank:NM_001293312.1,HGNC:HGNC:2678,MIM:603084	aspartyl-tRNA synthetase	GO:0003723,GO:0004046,GO:0004815,GO:0005524,GO:0005737,GO:0005829,GO:0006412,GO:0006418,GO:0006422,GO:0006461,GO:0016020,GO:0017101,GO:0070062	RNA binding|aminoacylase activity|aspartate-tRNA ligase activity|ATP binding|cytoplasm|cytosol|translation|tRNA aminoacylation for protein translation|aspartyl-tRNA aminoacylation|protein complex assembly|membrane|aminoacyl-tRNA synthetase multienzyme complex|extracellular exosome	path:hsa00970	Aminoacyl-tRNA biosynthesis
NR_110325.1	3.36106	6.50986	0.212254	30.6701	4.93876	0.0430161	1	Up	0.056212	1.01863	0.981406	0.00884512	0.0382287	3.02e-05	0.038683	0	3.64e-05	1.53e-21	0.000101609	0.00509774	9e-06	0.0771465	0.0012685	0.000383471	Chr17	45247925	45268630	+	MAP3K14-AS1	NM_003954.4	0	antisense	genic	exonic	overlapping	MAP3K14	GeneID:9020,Genbank:NM_003954.4,HGNC:HGNC:6853,MIM:604655	mitogen-activated protein kinase kinase kinase 14	GO:0001650,GO:0004672,GO:0004674,GO:0004704,GO:0004709,GO:0005524,GO:0005634,GO:0005737,GO:0005829,GO:0006955,GO:0007249,GO:0007346,GO:0016301,GO:0023014,GO:0031098,GO:0031295,GO:0032147,GO:0033209,GO:0038061,GO:0042981,GO:0043123,GO:0043231,GO:0051607,GO:0071260	fibrillar center|protein kinase activity|protein serine/threonine kinase activity|NF-kappaB-inducing kinase activity|MAP kinase kinase kinase activity|ATP binding|nucleus|cytoplasm|cytosol|immune response|I-kappaB kinase/NF-kappaB signaling|regulation of mitotic cell cycle|kinase activity|signal transduction by protein phosphorylation|stress-activated protein kinase signaling cascade|T cell costi…	path:hsa04010,path:hsa04064,path:hsa04210,path:hsa04380,path:hsa04625,path:hsa04660,path:hsa04668,path:hsa04672,path:hsa05120,path:hsa05166,path:hsa05169	MAPK signaling pathway|NF-kappa B signaling pathway|Apoptosis|Osteoclast differentiation|C-type lectin receptor signaling pathway|T cell receptor signaling pathway|TNF signaling pathway|Intestinal immune network for IgA production|Epithelial cell signaling in Helicobacter pylori infection|Human T-cell leukemia virus 1 infection|Epstein-Barr virus infection
NR_110457.1	4.66652	1.31659	8.01645	0.164236	-2.60616	0.039193	1	Down	0	0.0889808	0.0725979	0	0.180469	0.0409076	0.08875	0.20902	0.0784492	0.792693	0	0.986451	0.353616	1.28e-05	0.328248	0.430113	Chr2	176178166	176179009	+	HAGLROS	XM_011511066.3	5064	sense	intergenic	downstream	same_strand	HOXD3	GeneID:3232,Genbank:XM_005246513.5,HGNC:HGNC:5137,MIM:142980	homeobox D3	GO:0000977,GO:0001228,GO:0005634,GO:0005654,GO:0006351,GO:0007160,GO:0007219,GO:0009952,GO:0010628,GO:0016235,GO:0016604,GO:0021615,GO:0030878,GO:0045666,GO:0045944,GO:0048704,GO:0051216	RNA polymerase II regulatory region sequence-specific DNA binding|transcriptional activator activity, RNA polymerase II transcription regulatory region sequence-specific DNA binding|nucleus|nucleoplasm|transcription, DNA-templated|cell-matrix adhesion|Notch signaling pathway|anterior/posterior pattern specification|positive regulation of gene expression|aggresome|nuclear body|glossopharyngeal ner…
NR_110567.1	2.72822	4.85673	0.599716	8.09839	3.01763	0.0200016	1	Up	0.15181	0.00456721	0.0106696	0.0982414	0.273182	0.042563	0.00626434	0.0992155	0.00707946	0.000156523	0.00119856	3.86e-16	0.00530841	0.00159541	3.51e-05	0.0911942	Chr21	46229231	46242999	+	MCM3AP-AS1	XM_005261204.5	0	antisense	genic	exonic	overlapping	MCM3AP	GeneID:8888,Genbank:NM_003906.4,HGNC:HGNC:6946,MIM:603294	minichromosome maintenance complex component 3 associated protein
NR_110611.1	22.081	35.751	8.41103	4.25049	2.08763	0.0235968	1	Up	1.64e-13	0.000131638	2.47622	5.59045	1.18138	7.0469	4.46647	4.18442	1.90406	0.308136	1.68e-05	0.794876	0.787805	0.00813329	0.648006	0.374907	Chr20	10753090	10754027	+	LINC01752	NM_000214.2	79044	antisense	intergenic	upstream	divergent	JAG1	GeneID:182,Genbank:NM_000214.2,HGNC:HGNC:6188,MIM:601920	jagged 1			path:hsa01522,path:hsa04330,path:hsa04371,path:hsa04658,path:hsa04668,path:hsa05165,path:hsa05200,path:hsa05224	Endocrine resistance|Notch signaling pathway|Apelin signaling pathway|Th1 and Th2 cell differentiation|TNF signaling pathway|Human papillomavirus infection|Pathways in cancer|Breast cancer
NR_110690.1	3.23853	0.37554	6.10152	0.0615486	-4.02213	0.00807228	1	Down	2.28e-15	1.81e-12	2.11e-12	0.000126995	0.105166	3.04e-15	3.7e-20	5.48e-16	0.549417	0.39221	0.255222	7.97e-18	1.94e-14	0.00156026	0.111164	0.0281243	Chr19	27793895	27806782	+	LOC101927151
NR_110850.1	14.2939	5.39611	23.1917	0.232674	-2.10362	0.026919	1	Down	0.0166219	0	0.0471575	0.0357313	0.0926036	0.017547	0.0266116	0.106654	0.0542719	0.0931585	0.0488411	0.167104	0.149953	0.140512	0.432687	0.154332	Chr17	79915252	79926725	-	LINC01979	NM_019020.3	5618	sense	intergenic	downstream	same_strand	TBC1D16	GeneID:125058,Genbank:XM_005257050.3,HGNC:HGNC:28356,MIM:616637	TBC1 domain family member 16	GO:0001919,GO:0005096,GO:0005769,GO:0005829,GO:0006886,GO:0017137,GO:0031338,GO:0090630	regulation of receptor recycling|GTPase activator activity|early endosome|cytosol|intracellular protein transport|Rab GTPase binding|regulation of vesicle fusion|activation of GTPase activity
NR_111955.1	6.29726	11.2524	1.34212	8.38403	3.06764	0.0349443	1	Up	0.38653	3.73e-16	4.17e-09	1.21616	0.913109	0.466793	2.16e-08	0.227147	2.22e-11	4.56e-13	0.0563326	0.000191749	5.19e-06	7.58e-14	2.23e-12	0.326418	Chr1	145168405	145216071	-	LOC103091866	NM_001348152.1	917	sense	intergenic	upstream	same_strand	LOC100996741	GeneID:100996741,Genbank:NM_001348152.1	uncharacterized LOC100996741
NR_120342.1	1.76024	0	3.52048	0	#NUM!	0.0294883	1	Down	1.21e-14	6.81e-21	9.03e-06	8.58e-24	0.00167372	0.0339196	3.17e-20	3.51e-10	3.16e-21	1.53e-05	1.27e-06	6.4e-22	0.483827	0.178612	0.694141	0.000414001	Chr15	60479178	60630639	+	RORA-AS1	XM_017022467.2	0	antisense	genic	exonic	overlapping	RORA	GeneID:6095,Genbank:NM_134261.2,HGNC:HGNC:10258,MIM:600825	RAR related orphan receptor A	GO:0000977,GO:0001046,GO:0001222,GO:0001223,GO:0001228,GO:0001525,GO:0003677,GO:0003700,GO:0003707,GO:0004879,GO:0005634,GO:0005654,GO:0006355,GO:0006367,GO:0006805,GO:0006809,GO:0008013,GO:0008134,GO:0008142,GO:0008270,GO:0008589,GO:0010575,GO:0010906,GO:0019218,GO:0019221,GO:0021702,GO:0021930,GO:0030522,GO:0032922,GO:0036315,GO:0042692,GO:0042753,GO:0043030,GO:0043124,GO:0043565,GO:0045599,GO:…	RNA polymerase II regulatory region sequence-specific DNA binding|core promoter sequence-specific DNA binding|transcription corepressor binding|transcription coactivator binding|transcriptional activator activity, RNA polymerase II transcription regulatory region sequence-specific DNA binding|angiogenesis|DNA binding|DNA binding transcription factor activity|steroid hormone receptor activity|nucl…	path:hsa04659,path:hsa04710,path:hsa05321	Th17 cell differentiation|Circadian rhythm|Inflammatory bowel disease (IBD)
NR_120411.1	2.08289	0.31153	3.85425	0.0808277	-3.62901	0.0145613	1	Down	0	0.0805716	0	0	0	0	0	0.0941443	0.224071	0.72923	0.23804	0.24351	0.153497	0.243158	0	0.230823	Chr13	75604700	75635994	-	LMO7-AS1	NM_001270952.1	0	antisense	genic	exonic	overlapping	UCHL3	GeneID:7347,Genbank:NM_001270952.1,HGNC:HGNC:12515,MIM:603090	ubiquitin C-terminal hydrolase L3	GO:0004843,GO:0005634,GO:0005737,GO:0005829,GO:0006511,GO:0008233,GO:0016567,GO:0016579,GO:0019784,GO:0030163,GO:0036459,GO:0043130,GO:0043687,GO:0070062	thiol-dependent ubiquitin-specific protease activity|nucleus|cytoplasm|cytosol|ubiquitin-dependent protein catabolic process|peptidase activity|protein ubiquitination|protein deubiquitination|NEDD8-specific protease activity|protein catabolic process|thiol-dependent ubiquitinyl hydrolase activity|ubiquitin binding|post-translational protein modification|extracellular exosome
NR_120509.1	3.68301	0.530099	6.83592	0.0775461	-3.6888	0.029171	1	Down	0.0266369	8e-15	0.0800764	0	0	9.61e-36	0.0834684	8.09e-16	0.0346052	0.176976	0.075809	0.183451	0.00311422	0.601732	1.15955	0.134391	Chr7	1738630	1742310	-	ELFN1-AS1	XM_006715727.3	0	antisense	genic	intronic	nested	ELFN1	GeneID:392617,Genbank:XM_006715725.3,HGNC:HGNC:33154,MIM:614964	extracellular leucine rich repeat and fibronectin type III domain containing 1	GO:0004864,GO:0010923,GO:0016021,GO:0030425,GO:0050808,GO:0060076,GO:0070062	protein phosphatase inhibitor activity|negative regulation of phosphatase activity|integral component of membrane|dendrite|synapse organization|excitatory synapse|extracellular exosome
NR_120577.1	1.6012	0	3.2024	0	#NUM!	0.00185832	1	Down	0.00371257	0.0141892	0.00354701	0.00062054	0.0115596	6.64e-05	0.00353904	0.0054435	0.16269	0.00731541	0.116553	0.0981245	0.126095	0.0622993	0.00459104	0.123902	Chr11	124759134	124765925	+	LOC101929340	NM_138961.2	0	antisense	genic	intronic	overlapping	ESAM	GeneID:90952,Genbank:NM_138961.2,HGNC:HGNC:17474,MIM:614281	endothelial cell adhesion molecule	GO:0005886,GO:0005912,GO:0005923,GO:0007156,GO:0016021,GO:0050900,GO:0070062	plasma membrane|adherens junction|bicellular tight junction|homophilic cell adhesion via plasma membrane adhesion molecules|integral component of membrane|leukocyte migration|extracellular exosome	path:hsa04514,path:hsa04670	Cell adhesion molecules (CAMs)|Leukocyte transendothelial migration
NR_120686.1	2.51823	0.452812	4.58365	0.0987885	-3.33951	0.0133924	1	Down	0.0531829	4.67e-06	4.8e-09	0.0261337	0.122302	0.00189135	0.0649915	3.98e-10	2.1e-08	0.00618972	0.749379	0.0482178	1.01e-05	0.280338	0.412654	0.645527	Chr9	129336923	129347477	+	LINC01503
NR_121609.1	1.25955	2.5191	0	Inf	Inf	0.00550874	1	Up	0.0657888	0.290261	0.693224	6e-17	0	0.0031542	0.33399	0.14239	2.05e-17	1.39e-08	0.00524728	1.11e-26	7.18e-23	1.28e-16	0	0	Chr3	139389803	139583319	+	LOC100507291	XM_017006328.1	0	antisense	genic	exonic	overlapping	NMNAT3	GeneID:349565,Genbank:NM_178177.4,HGNC:HGNC:20989,MIM:608702	nicotinamide nucleotide adenylyltransferase 3	GO:0000309,GO:0004515,GO:0005524,GO:0005739,GO:0005759,GO:0009435,GO:0009611,GO:0019674,GO:0034628	nicotinamide-nucleotide adenylyltransferase activity|nicotinate-nucleotide adenylyltransferase activity|ATP binding|mitochondrion|mitochondrial matrix|NAD biosynthetic process|response to wounding|NAD metabolic process|'de novo' NAD biosynthetic process from aspartate	path:hsa00760	Nicotinate and nicotinamide metabolism
NR_121632.1	2.18685	4.00996	0.363741	11.0242	3.46261	0.0195075	1	Up	0	0.153351	0.903126	1.87e-26	0	0.0570653	0.767469	0.416363	2.35e-22	0	0	0.0250545	0	0.0543416	0	0.054712	Chr8	85441806	85463054	-	CA3-AS1	NM_005181.3	0	antisense	genic	exonic	overlapping	CA3	GeneID:761,Genbank:NM_005181.3,HGNC:HGNC:1374,MIM:114750	carbonic anhydrase 3	GO:0004089,GO:0005829,GO:0006730,GO:0006979,GO:0008270,GO:0015701,GO:0016151,GO:0016791,GO:0045471	carbonate dehydratase activity|cytosol|one-carbon metabolic process|response to oxidative stress|zinc ion binding|bicarbonate transport|nickel cation binding|phosphatase activity|response to ethanol	path:hsa00910	Nitrogen metabolism
NR_122047.1	3.41688	5.79496	1.03879	5.57858	2.4799	0.0312757	1	Up	0.257508	0.0938642	0.0572483	0.0193446	1.83e-10	0.494362	0.0862245	0.0626003	0.0201836	0.0147764	7.21e-15	0.0494151	0.0194951	0.0215387	4.06e-18	5.01e-06	Chr22	46914092	46916042	-	TBC1D22A-AS1	XM_017028744.1	0	antisense	genic	intronic	nested	TBC1D22A	GeneID:25771,Genbank:NM_001284304.1,HGNC:HGNC:1309,MIM:616879	TBC1 domain family member 22A	GO:0005096,GO:0005622,GO:0006886,GO:0012505,GO:0017137,GO:0031338,GO:0042803,GO:0071889,GO:0090630	GTPase activator activity|intracellular|intracellular protein transport|endomembrane system|Rab GTPase binding|regulation of vesicle fusion|protein homodimerization activity|14-3-3 protein binding|activation of GTPase activity
NR_122069.1	1.09241	0	2.18482	0	#NUM!	0.0445841	1	Down	0.00196701	0.000803621	1.44e-06	0.0133584	0.0186076	9.35e-08	8.49e-11	3.59e-21	0.0269772	3.22e-13	2.01e-28	6.53e-20	0.277831	5.58e-19	0.276512	8.55e-11	Chr7	27121919	27128760	+	HOXA-AS2	NM_002141.4	0	antisense	genic	exonic	overlapping	HOXA4	GeneID:3201,Genbank:NM_002141.4,HGNC:HGNC:5105,MIM:142953	homeobox A4	GO:0003700,GO:0006351,GO:0007275,GO:0009653,GO:0016604,GO:0043565	DNA binding transcription factor activity|transcription, DNA-templated|multicellular organism development|anatomical structure morphogenesis|nuclear body|sequence-specific DNA binding
NR_122071.1	0.664505	1.32901	0	Inf	Inf	0.0426125	1	Up	0.0278425	0.019755	3.93e-23	2.36e-36	0.0186093	0.0568594	0.0327094	0.0430752	2.99e-28	3.45e-13	1.11e-37	2.72e-40	1.64e-30	1.6e-32	1.88e-40	1.13e-31	Chr11	45371397	45388508	+	LOC399886	NM_001247987.1	85064	antisense	intergenic	upstream	divergent	SYT13	GeneID:57586,Genbank:NM_020826.2,HGNC:HGNC:14962,MIM:607716	synaptotagmin 13	GO:0005509,GO:0005544,GO:0005886,GO:0005887,GO:0006906,GO:0017158,GO:0019905,GO:0030133,GO:0030276,GO:0043231,GO:0048791,GO:0098793	calcium ion binding|calcium-dependent phospholipid binding|plasma membrane|integral component of plasma membrane|vesicle fusion|regulation of calcium ion-dependent exocytosis|syntaxin binding|transport vesicle|clathrin binding|intracellular membrane-bounded organelle|calcium ion-regulated exocytosis of neurotransmitter|presynapse
NR_122105.1	2.31919	4.63837	0	Inf	Inf	0.0178405	1	Up	1.02e-15	9.34e-18	0.891049	0.0263811	0.0696807	0.842428	1.3e-10	0.0201037	1.66e-12	5.69e-10	9.99e-09	0.00077351	5.37e-05	2.88e-20	1.06e-15	1.42e-05	Chr3	195688498	195711875	+	MIR570HG	NM_001282506.1	9007	sense	intergenic	upstream	same_strand	MUC20	GeneID:200958,Genbank:NM_001282506.1,HGNC:HGNC:23282,MIM:610360	mucin 20, cell surface associated
NR_125734.1	4.5991	9.19819	0	Inf	Inf	0.00178496	1	Up	1.8e-17	1.35667	1.45e-09	0.830304	0.129459	1.35e-05	0.622569	1.38e-28	0.00120276	0	1.52e-17	2.78e-22	0.00300914	0	0	2.81e-06	ChrY	18872501	19077547	-	TTTY14	XM_017030091.1	0	sense	genic	intronic	containing	LOC107987345	GeneID:107987345,Genbank:XM_017030091.1	uncharacterized LOC107987345
NR_125751.1	1.91268	3.55001	0.275341	12.8932	3.68853	0.0100431	1	Up	0.61505	0.153153	0.0355554	1.62e-07	0.129126	0.529054	7.35e-28	0.353237	0	5.32e-23	2.09e-14	0.0867383	0.000813971	2.57e-15	0	5.82e-08	Chr17	61393456	61399606	-	TBX2-AS1	NM_005994.3	290	antisense	intergenic	upstream	divergent	TBX2	GeneID:6909,Genbank:NM_005994.3,HGNC:HGNC:11597,MIM:600747	T-box 2
NR_125769.1	4.02659	7.71529	0.337887	22.8339	4.51311	0.00219638	1	Up	0.0794757	0.113248	0.837569	1.25331	0	1.37334	0.0943216	0.543429	6.07e-24	0	0	1.22e-31	0	0	0.138961	0	Chr14	70698698	70712153	+	LINC01269	NM_033141.3	10373	antisense	intergenic	downstream	convergent	MAP3K9	GeneID:4293,Genbank:XM_005267683.5,HGNC:HGNC:6861,MIM:600136	mitogen-activated protein kinase kinase kinase 9	GO:0004674,GO:0004706,GO:0004708,GO:0005524,GO:0005737,GO:0006351,GO:0006355,GO:0006468,GO:0006915,GO:0007257,GO:0042803,GO:0043065,GO:0046777	protein serine/threonine kinase activity|JUN kinase kinase kinase activity|MAP kinase kinase activity|ATP binding|cytoplasm|transcription, DNA-templated|regulation of transcription, DNA-templated|protein phosphorylation|apoptotic process|activation of JUN kinase activity|protein homodimerization activity|positive regulation of apoptotic process|protein autophosphorylation
NR_126339.1	0.758517	0	1.51703	0	#NUM!	0.038787	1	Down	1.57e-28	9.5e-15	1.21e-21	4.01e-05	3.65e-15	3.51e-11	5.17e-07	3.16e-27	3.17e-27	3.05e-28	6.57e-26	0.169382	0.0920709	1.5e-15	0.182755	3.28e-26	Chr8	102864271	102977876	+	AZIN1-AS1	NM_148174.3	71	antisense	intergenic	upstream	divergent	AZIN1	GeneID:51582,Genbank:NM_001301668.1,HGNC:HGNC:16432,MIM:607909	antizyme inhibitor 1	GO:0003824,GO:0005634,GO:0005737,GO:0005829,GO:0006521,GO:0033387,GO:0042177,GO:0042978,GO:1902269	catalytic activity|nucleus|cytoplasm|cytosol|regulation of cellular amino acid metabolic process|putrescine biosynthetic process from ornithine|negative regulation of protein catabolic process|ornithine decarboxylase activator activity|positive regulation of polyamine transmembrane transport
NR_126447.1	103.114	163.292	42.9365	3.80311	1.92718	0.0297189	1	Up	9.12057	17.9961	24.509	6.01143	2.19e-06	31.7278	10.0448	5.20042	0.534988	0.181039	12.0523	0.0166396	4.72e-06	1.19334	2.95e-10	10.8256	Chr1	119047405	119063287	+	WARS2-IT1	XM_017000040.1	0	antisense	genic	intronic	nested	WARS2	GeneID:10352,Genbank:XM_017000041.2,HGNC:HGNC:12730,MIM:604733	tryptophanyl tRNA synthetase 2, mitochondrial	GO:0001570,GO:0004830,GO:0005524,GO:0005739,GO:0005759,GO:0005886,GO:0006418,GO:0006436	vasculogenesis|tryptophan-tRNA ligase activity|ATP binding|mitochondrion|mitochondrial matrix|plasma membrane|tRNA aminoacylation for protein translation|tryptophanyl-tRNA aminoacylation	path:hsa00970	Aminoacyl-tRNA biosynthesis
NR_130779.1	0.651427	0	1.30285	0	#NUM!	0.0417156	1	Down	0	0	0	0	0	0	0	0	0.0334868	0	0	0	0.0728117	0.0795686	0.088086	0	Chr5	67793213	67801058	+	LOC101928858
NR_131223.1	220.811	19.7611	421.861	0.0468426	-4.41603	0.000163235	0.576053	Down	0.35757	0.354426	0.248555	0.151607	0.826519	0.38866	0.229609	0.428213	0.320017	0.0998595	17.9821	2.55825	9.54918	0.0161478	11.8773	10.6093	Chr11	1995176	1997875	-	H19	NM_001293171.2	0	antisense	genic	exonic	overlapping	HOTS	GeneID:103344718,Genbank:NM_001293171.2	H19 opposite tumor suppressor
NR_132411.1	0.934643	1.86929	0	Inf	Inf	0.035925	1	Up	0	0.522731	0	0.305188	0	0.228697	0	0	0	0	0	0	0	0	0	0	Chr3	80993868	81095647	+	LINC02027
NR_135057.1	8.89302	1.99723	15.7888	0.126497	-2.98283	0.0379942	1	Down	0.183545	0.0150489	6.51e-11	0.367527	0.411393	2.37e-05	0.243129	1.02e-07	2.16e-06	0.0168783	3.93672	0.102132	0.523727	6.01264	0.947041	4.45e-07	Chr1	16888538	16889478	-	LOC105376805	XM_006711058.3	24604	antisense	intergenic	upstream	divergent	CROCC	GeneID:9696,Genbank:XM_006711058.3,HGNC:HGNC:21299,MIM:615776	ciliary rootlet coiled-coil, rootletin	GO:0001917,GO:0003779,GO:0005198,GO:0005813,GO:0005814,GO:0005829,GO:0005886,GO:0007098,GO:0008104,GO:0010457,GO:0010669,GO:0015629,GO:0019894,GO:0032053,GO:0033365,GO:0035253,GO:0045494,GO:0045724,GO:0051656,GO:0070062,GO:1903566	photoreceptor inner segment|actin binding|structural molecule activity|centrosome|centriole|cytosol|plasma membrane|centrosome cycle|protein localization|centriole-centriole cohesion|epithelial structure maintenance|actin cytoskeleton|kinesin binding|ciliary basal body organization|protein localization to organelle|ciliary rootlet|photoreceptor cell maintenance|positive regulation of cilium assem…
NR_135173.1	1.70952	3.20678	0.212254	15.1082	3.91726	0.0166145	1	Up	0.476998	9.8e-07	0.645151	0.530481	2.55e-19	0.00237709	1.56e-15	0.57587	0.00255495	7.36e-23	0.000323847	4.74e-08	1.71e-05	0.207288	1.05e-19	2.02e-11	Chr16	70188322	70189252	+	LOC105371328	XM_011523036.2	1175	sense	intergenic	downstream	same_strand	CLEC18C	GeneID:283971,Genbank:XM_024450239.1,HGNC:HGNC:28538,MIM:616573	C-type lectin domain family 18 member C	GO:0005576,GO:0005768,GO:0005783,GO:0005794,GO:0030247	extracellular region|endosome|endoplasmic reticulum|Golgi apparatus|polysaccharide binding
NR_135674.1	1.62396	0.388673	2.85924	0.135936	-2.879	0.047453	1	Down	0.0490483	1.25e-28	8.89e-05	0.0652154	2.38e-23	0.0819481	1.22e-21	7.9e-31	0.568642	0.0506385	6.71e-14	0.215983	0.208369	9.51e-27	0.0431467	0.125737	Chr17	48874860	48908983	-	LOC105371814	NM_005175.2	0	antisense	genic	intronic	containing	ATP5MC1	GeneID:516,Genbank:NM_005175.2,HGNC:HGNC:841,MIM:603192	ATP synthase membrane subunit c locus 1	GO:0000276,GO:0005215,GO:0005739,GO:0005743,GO:0005753,GO:0006754,GO:0008289,GO:0015986,GO:0015991,GO:0016021,GO:0042407,GO:0042776,GO:0046933	mitochondrial proton-transporting ATP synthase complex, coupling factor F(o)|transporter activity|mitochondrion|mitochondrial inner membrane|mitochondrial proton-transporting ATP synthase complex|ATP biosynthetic process|lipid binding|ATP synthesis coupled proton transport|ATP hydrolysis coupled proton transport|integral component of membrane|cristae formation|mitochondrial ATP synthesis coupled …	path:hsa00190,path:hsa04714,path:hsa05010,path:hsa05012,path:hsa05016	Oxidative phosphorylation|Thermogenesis|Alzheimer disease|Parkinson disease|Huntington disease
NR_136637.1	2.39493	0	4.78987	0	#NUM!	0.0476859	1	Down	1.57e-14	3.56e-10	8.73e-08	1.48e-14	2.43e-10	1.45e-12	6.48e-20	6.93e-05	5.01e-14	5.08e-05	4.03e-18	0.298487	0.00367345	0.318761	2.55e-07	7.21e-17	Chr7	66904120	66906297	+	LOC644794	XM_005250482.4	14911	sense	intergenic	upstream	same_strand	TMEM248	GeneID:55069,Genbank:XM_005250482.4,HGNC:HGNC:25476	transmembrane protein 248	GO:0016021	integral component of membrane
NR_138260.1	2.18802	4.37604	0	Inf	Inf	0.0163175	1	Up	1.03e-08	9.91e-06	2.43e-07	4.49e-05	0.457494	5.29e-19	0.255774	0.949686	2.2e-06	8.05e-19	5.6e-17	7.67e-10	4.94e-12	5.5e-20	1.69e-21	7.54e-20	Chr17	45620329	45646231	+	LINC02210	NM_001256299.2	0	sense	genic	exonic	nested	LINC02210-CRHR1	GeneID:104909134,Genbank:NM_001256299.2,HGNC:HGNC:51483	LINC02210-CRHR1 readthrough	GO:0005768,GO:0007166,GO:0007189,GO:0015056,GO:0016021,GO:0031226,GO:0051458,GO:0071376,GO:2000852	endosome|cell surface receptor signaling pathway|adenylate cyclase-activating G-protein coupled receptor signaling pathway|corticotrophin-releasing factor receptor activity|integral component of membrane|intrinsic component of plasma membrane|corticotropin secretion|cellular response to corticotropin-releasing hormone stimulus|regulation of corticosterone secretion
NR_145490.1	8.16563	2.03197	14.2993	0.142103	-2.81499	0.0179664	1	Down	2.25e-26	2.58e-20	0.134474	0.0610947	0.3394	2.6e-06	1.39e-22	0.256314	1.32525	4.88e-23	0.503458	0.35737	0.215637	0.423387	1.73308	0.133772	Chr6	28985848	28988567	+	HCG15	NM_001318535.1	6218	antisense	intergenic	downstream	convergent	ZNF311	GeneID:282890,Genbank:XM_017010759.1,HGNC:HGNC:13847	zinc finger protein 311	GO:0003677,GO:0003700,GO:0005634,GO:0006351,GO:0006355,GO:0046872	DNA binding|DNA binding transcription factor activity|nucleus|transcription, DNA-templated|regulation of transcription, DNA-templated|metal ion binding
NR_146168.1	15.4387	30.8774	0	Inf	Inf	0.000604814	1	Up	0.461005	5.6e-08	1.26524	3.11e-14	7.39e-18	9.16e-06	0.624109	1.2e-10	5.29e-07	5.44e-06	0.000398957	3.61e-20	1.98e-12	4.95e-13	1.83e-14	4.14e-06	Chr15	25031873	25036490	+	PWAR6	NM_005678.4	53150	sense	intergenic	downstream	same_strand	SNURF	GeneID:8926,Genbank:NM_005678.4,HGNC:HGNC:11171	SNRPN upstream reading frame	GO:0000398,GO:0003723,GO:0005654,GO:0005682,GO:0005685,GO:0005686,GO:0005687,GO:0005737,GO:0046540,GO:0071004,GO:0071013	mRNA splicing, via spliceosome|RNA binding|nucleoplasm|U5 snRNP|U1 snRNP|U2 snRNP|U4 snRNP|cytoplasm|U4/U6 x U5 tri-snRNP complex|U2-type prespliceosome|catalytic step 2 spliceosome
NR_146320.1	2.64093	5.16179	0.120062	42.9925	5.42601	0.00298561	1	Up	0.727294	0.0674363	3.14e-15	0.509528	9.31e-22	0.0368235	0.811024	0.0715576	7.89e-10	0.0357182	2.3e-17	5.27e-09	0.00545953	1.54e-24	2.98e-19	3.21e-07	Chr7	22854240	22861436	+	SNHG26	NM_019059.3	31388	antisense	intergenic	upstream	divergent	TOMM7	GeneID:54543,Genbank:NM_019059.3,HGNC:HGNC:21648,MIM:607980	translocase of outer mitochondrial membrane 7	GO:0005739,GO:0005741,GO:0005742,GO:0006626,GO:0008320,GO:0016236,GO:0030150,GO:0031307,GO:0031647,GO:0045040,GO:0098779,GO:1903955	mitochondrion|mitochondrial outer membrane|mitochondrial outer membrane translocase complex|protein targeting to mitochondrion|protein transmembrane transporter activity|macroautophagy|protein import into mitochondrial matrix|integral component of mitochondrial outer membrane|regulation of protein stability|protein import into mitochondrial outer membrane|positive regulation of mitophagy in respo…	path:hsa04137	Mitophagy - animal
NR_146386.1	3.70465	0.382736	7.02656	0.0544699	-4.1984	0.047354	1	Down	1.5e-08	8.21e-06	0.095379	0.0506302	1.43e-08	1.35e-10	1.59e-07	2.39e-12	1.80499	0.000104711	0.973537	0.000573789	8.68e-10	0.0129663	0.280025	0.0056024	Chr1	28578538	28581873	-	SNHG12	NM_017846.4	0	antisense	genic	exonic	overlapping	TRNAU1AP	GeneID:54952,Genbank:NM_017846.4,HGNC:HGNC:30813	tRNA selenocysteine 1 associated protein 1	GO:0001514,GO:0003723,GO:0005634,GO:0005737	selenocysteine incorporation|RNA binding|nucleus|cytoplasm
NR_147041.1	11.7789	4.16086	19.397	0.21451	-2.22088	0.0261451	1	Down	0.0275671	0.232047	0.000306851	0	0.0250467	0.0614815	0	0.0472716	0.151824	0	0.0483318	0.0697472	0.0260597	0.610731	0.496978	0.250238	Chr15	101602786	101614339	-	LINC02348	NM_001308026.1	18638	sense	intergenic	downstream	same_strand	TM2D3	GeneID:80213,Genbank:NM_001307960.1,HGNC:HGNC:24128,MIM:610014	TM2 domain containing 3	GO:0016021	integral component of membrane
NR_147211.1	2.50344	4.87556	0.131317	37.1281	5.21444	0.0137869	1	Up	0.0345608	1.11e-18	0.192421	3.74e-11	0.492586	5.19e-20	0.303857	3.78e-22	9.45e-05	1.2e-07	0.0187523	1.35e-14	0.000204148	1.06e-05	1.2e-08	2.05e-13	Chr1	16461807	16468481	+	LINC01772	NM_001145278.1	1717	sense	intergenic	downstream	same_strand	NECAP2	GeneID:55707,Genbank:NM_018090.4,HGNC:HGNC:25528,MIM:611624	NECAP endocytosis associated 2	GO:0005622,GO:0005886,GO:0005905,GO:0006897,GO:0015031,GO:0030125	intracellular|plasma membrane|clathrin-coated pit|endocytosis|protein transport|clathrin vesicle coat
NR_147931.1	3.45728	0.516689	6.39787	0.0807595	-3.63022	0.0289955	1	Down	0.0428421	2.25e-05	2.19e-16	0.000162194	0.00330058	1.55e-11	0.0159273	1.86e-05	0.0453673	0.0834756	0.0160385	6.82e-26	0.356294	0.216877	0.00703321	0.0280573	Chr1	90829547	90851650	-	LOC105378853	NM_032186.4	63648	sense	intergenic	downstream	same_strand	ZNF644	GeneID:84146,Genbank:NM_032186.4,HGNC:HGNC:29222,MIM:614159	zinc finger protein 644	GO:0003677,GO:0005634,GO:0006351,GO:0006355,GO:0046872	DNA binding|nucleus|transcription, DNA-templated|regulation of transcription, DNA-templated|metal ion binding
NR_147932.1	3.73862	6.28667	1.19058	5.28036	2.40064	0.0306596	1	Up	1.68e-05	4.58e-05	0.133343	0.0612467	0.00343281	0.16227	0.183067	0.231385	0.0175867	0.00288885	0.0199246	8.44e-26	0.00768406	0.0342232	0.0174508	0.0407229	Chr1	90829547	90836161	-	LOC105378853	NM_032186.4	79137	sense	intergenic	downstream	same_strand	ZNF644	GeneID:84146,Genbank:NM_032186.4,HGNC:HGNC:29222,MIM:614159	zinc finger protein 644	GO:0003677,GO:0005634,GO:0006351,GO:0006355,GO:0046872	DNA binding|nucleus|transcription, DNA-templated|regulation of transcription, DNA-templated|metal ion binding
NR_149076.1	2.05329	4.10657	0	Inf	Inf	0.0354448	1	Up	0.572926	4.52e-35	9.89e-52	0.842867	7.41e-30	6.9e-34	0.0777135	1.33e-35	6.64e-09	1.76e-30	9.03e-37	4.39e-41	6.06e-42	6.36e-39	2.57e-40	1.38e-39	Chr4	38509767	38518056	+	LINC01259
NR_149097.1	1.46334	0.25036	2.67632	0.0935464	-3.41817	0.0332326	1	Down	0	0	0	0	0.11728	0	0	0	0	0.597334	0.130581	0.0764801	0	0	0.16412	0.260745	Chr6	137943075	137945800	-	LINC02528	NM_006290.3	59761	antisense	intergenic	downstream	convergent	TNFAIP3	GeneID:7128,Genbank:XM_011536095.1,HGNC:HGNC:11896,MIM:191163	TNF alpha induced protein 3			path:hsa04064,path:hsa04217,path:hsa04621,path:hsa04657,path:hsa04668,path:hsa05162,path:hsa05169	NF-kappa B signaling pathway|Necroptosis|NOD-like receptor signaling pathway|IL-17 signaling pathway|TNF signaling pathway|Measles|Epstein-Barr virus infection
NR_149105.1	0.89739	1.79478	0	Inf	Inf	0.0295705	1	Up	2.34e-37	6.28e-34	9.82e-30	1.34e-37	7.1e-34	0.114202	0.0518609	0.119892	1.75e-45	1.54e-40	1.33e-40	9.54e-37	1.03e-25	9.96e-32	2.52e-35	2e-36	Chr4	136795902	137212799	-	LINC02511
NR_149125.1	2.65628	4.66087	0.651684	7.15204	2.83835	0.0176841	1	Up	0.0394729	0.492189	0.477651	9.38e-17	0.0567185	0.131401	0.615857	0.342991	7.84e-25	0.0419228	0.150798	0.0341775	1.07e-10	1.93e-18	5.94e-26	0.00808635	Chr4	8320176	8323965	+	LINC02517	NM_053044.4	13065	sense	intergenic	downstream	same_strand	HTRA3	GeneID:94031,Genbank:XM_011513596.3,HGNC:HGNC:30406,MIM:608785	HtrA serine peptidase 3
NR_152588.1	2.37015	4.7403	0	Inf	Inf	0.0395955	1	Up	1.2e-25	1.81e-14	5.25e-06	0.765115	1.41151	6.63e-22	8.82e-05	3.23e-24	1.8e-25	1.91e-14	4.34e-07	7.62e-22	1.56e-25	2.53e-26	1.19e-11	1.38e-20	Chr14	101552221	101560422	-	DIO3OS	NM_001362.3	929	antisense	intergenic	upstream	divergent	DIO3	GeneID:1735,Genbank:NM_001362.3,HGNC:HGNC:2885,MIM:601038	iodothyronine deiodinase 3	GO:0004800,GO:0005886,GO:0006590,GO:0006915,GO:0010008,GO:0016021,GO:0033798,GO:0040018,GO:0042404,GO:0042446,GO:0046549	thyroxine 5'-deiodinase activity|plasma membrane|thyroid hormone generation|apoptotic process|endosome membrane|integral component of membrane|thyroxine 5-deiodinase activity|positive regulation of multicellular organism growth|thyroid hormone catabolic process|hormone biosynthetic process|retinal cone cell development	path:hsa04919	Thyroid hormone signaling pathway
NR_152753.1	6.29328	12.4739	0.112629	110.752	6.79119	0.00170195	1	Up	0.840849	0.0526985	1.33187	3.5e-11	0.207461	7.2e-10	2.32254	2.78e-11	2.55e-06	0.00348808	2.4e-08	4.33e-17	5.31e-05	1.26e-16	0.0370254	2.76e-15	Chr20	38420588	38435377	-	SNHG17	NM_001282917.1	37429	antisense	intergenic	upstream	divergent	RALGAPB	GeneID:57148,Genbank:NM_020336.3,HGNC:HGNC:29221	Ral GTPase activating protein non-catalytic beta subunit	GO:0005096,GO:0046982,GO:0051056,GO:0090630	GTPase activator activity|protein heterodimerization activity|regulation of small GTPase mediated signal transduction|activation of GTPase activity
NR_152759.1	5.43539	9.65434	1.21644	7.93654	2.98851	0.00580662	1	Up	0.811041	0.788344	0.298244	2.19e-08	0.443607	6.91e-09	0.677797	2.7e-10	2.84e-05	0.102096	2.08e-07	4.47e-16	0.121651	4.35e-15	0.0702778	5.04e-15	Chr20	38420588	38435377	-	SNHG17	NM_001282918.1	37429	antisense	intergenic	upstream	divergent	RALGAPB	GeneID:57148,Genbank:NM_020336.3,HGNC:HGNC:29221	Ral GTPase activating protein non-catalytic beta subunit	GO:0005096,GO:0046982,GO:0051056,GO:0090630	GTPase activator activity|protein heterodimerization activity|regulation of small GTPase mediated signal transduction|activation of GTPase activity
NR_152867.1	8.40117	16.0604	0.74198	21.6453	4.43598	0.00811952	1	Up	0.199727	0.0162408	0.00198931	0.365767	0.0628704	0.000330589	0.31405	1.83e-05	0.0144203	0.000213958	0.00221034	0.00297571	0.00199295	0.0050457	0.000364543	0.0140918	Chr22	30969211	30979395	+	TUG1	NM_001303257.2	924	antisense	intergenic	upstream	divergent	MORC2	GeneID:22880,Genbank:NM_001303257.2,HGNC:HGNC:23573,MIM:616661	MORC family CW-type zinc finger 2	GO:0005634,GO:0005829,GO:0006631,GO:0008270	nucleus|cytosol|fatty acid metabolic process|zinc ion binding
NR_152868.1	15.9238	30.0462	1.8013	16.6803	4.06007	0.0138636	1	Up	0.635063	0.0118951	0.00435138	0.61018	0.0588196	0.00078854	0.425307	5.75e-05	0.0162052	0.000307225	0.00442313	0.00110408	0.00295745	0.018897	0.00108008	0.0791736	Chr22	30969211	30979395	+	TUG1	NM_001303256.2	924	antisense	intergenic	upstream	divergent	MORC2	GeneID:22880,Genbank:NM_001303257.2,HGNC:HGNC:23573,MIM:616661	MORC family CW-type zinc finger 2	GO:0005634,GO:0005829,GO:0006631,GO:0008270	nucleus|cytosol|fatty acid metabolic process|zinc ion binding
TCONS_00000004	1.22734	2.45467	0	Inf	Inf	0.042922	1	Up	0.127401	0.495588	2.73e-14	3.16e-13	0.0288432	2.13e-06	1.11e-11	1.1036	2.93e-15	0.00205753	1.96e-15	5.51e-14	2.09e-15	6.54e-17	2.99e-17	1.18e-13	Chr1	630700	647853	+	XLOC_000001	XM_011542538.1	19403	antisense	intergenic	upstream	divergent	LOC105378947	GeneID:105378947,Genbank:XM_011542538.1	proline-rich extensin-like protein EPR1
TCONS_00000027	2.32836	0.12518	4.53154	0.0276242	-5.17792	0.0242045	1	Down	1.62e-12	8.87e-12	3.17e-12	9.4e-09	0.0617939	1.55e-08	5.46e-14	5.3e-13	0.817809	0.100963	1.49e-10	6.09e-13	1.44e-05	0.637308	0.0963887	3.4e-12	Chr1	633365	647854	+	XLOC_000001	XM_011542538.1	22068	antisense	intergenic	upstream	divergent	LOC105378947	GeneID:105378947,Genbank:XM_011542538.1	proline-rich extensin-like protein EPR1
TCONS_00001281	3.76265	0	7.5253	0	#NUM!	0.0204547	1	Down	7.13e-14	2.15e-15	1.8e-11	8.51e-12	1.35e-17	5.47e-15	2.02e-14	1.43e-13	2.86e-14	4.07e-13	2.31581	1.46764	5.51e-09	2.63e-12	1.54e-16	1.46e-15	Chr1	149356609	149358392	+	XLOC_000510	XM_024452076.1	0	sense	genic	exonic	nested	LOC100996716	GeneID:100996716,Genbank:XM_017003059.1	vesicle-trafficking protein SEC22b	GO:0000139,GO:0000149,GO:0002479,GO:0005484,GO:0005789,GO:0005793,GO:0006888,GO:0006890,GO:0012507,GO:0015031,GO:0016021,GO:0019905,GO:0030133,GO:0030670,GO:0031201,GO:0033116,GO:0042470,GO:0045732,GO:0048208,GO:0048280,GO:1902902,GO:1990668	Golgi membrane|SNARE binding|antigen processing and presentation of exogenous peptide antigen via MHC class I, TAP-dependent|SNAP receptor activity|endoplasmic reticulum membrane|endoplasmic reticulum-Golgi intermediate compartment|ER to Golgi vesicle-mediated transport|retrograde vesicle-mediated transport, Golgi to ER|ER to Golgi transport vesicle membrane|protein transport|integral component o…
TCONS_00003092	6.23031	0	12.4606	0	#NUM!	0.0100405	1	Down	1.61e-13	0.0220131	2.91e-22	1.85e-16	4.11e-18	8.34e-20	3.43e-19	2.83e-18	6.26875	1.13e-16	2.98e-16	5.88e-20	2.84e-15	8.90641	1.89e-21	6.17e-06	Chr1	58578886	58630232	-	XLOC_001187	NM_002353.2	1392	sense	intergenic	upstream	same_strand	TACSTD2	GeneID:4070,Genbank:NM_002353.2,HGNC:HGNC:11530,MIM:137290	tumor associated calcium signal transducer 2	GO:0004872,GO:0005615,GO:0005634,GO:0005829,GO:0005887,GO:0007166,GO:0007601,GO:0008283,GO:0009925,GO:0010633,GO:0016020,GO:0016328,GO:0050678,GO:0051497,GO:0060675,GO:0070062,GO:0090191,GO:0098609,GO:1900025,GO:1900028,GO:2000146,GO:2000738	receptor activity|extracellular space|nucleus|cytosol|integral component of plasma membrane|cell surface receptor signaling pathway|visual perception|cell proliferation|basal plasma membrane|negative regulation of epithelial cell migration|membrane|lateral plasma membrane|regulation of epithelial cell proliferation|negative regulation of stress fiber assembly|ureteric bud morphogenesis|extracellu…
TCONS_00003352	5.29421	10.3258	0.262634	39.3162	5.29705	0.0127621	1	Up	0.275684	5.48e-06	0.0645326	4.07994	0.737211	2.44602	0.0515553	0.964113	2.71e-08	0.00281289	0.265176	7.87e-11	8.79e-09	1.12e-13	0.00837905	0.000310389	Chr1	101731144	101786623	-	XLOC_001286	XM_017000240.1	13405	sense	intergenic	downstream	same_strand	OLFM3	GeneID:118427,Genbank:XM_017000240.1,HGNC:HGNC:17990,MIM:607567	olfactomedin 3	GO:0005615,GO:0005794,GO:0030054,GO:0032281,GO:0042462,GO:0045202	extracellular space|Golgi apparatus|cell junction|AMPA glutamate receptor complex|eye photoreceptor cell development|synapse
TCONS_00003387	3.26161	0.778391	5.74483	0.135494	-2.8837	0.0403466	1	Down	0.275546	0.0831243	1.84e-07	0.0284162	8.97e-06	0.0931594	2.4e-07	6.9e-05	0.32718	0.0637636	0.0656031	0.222874	0.0347607	1.3811	1.10052	4.94e-07	Chr1	109028363	109103748	-	XLOC_001298	XM_011541028.3	0	sense	genic	intronic	overlapping	WDR47	GeneID:22911,Genbank:XM_011541028.3,HGNC:HGNC:29141,MIM:615734	WD repeat domain 47	GO:0005737,GO:0005874,GO:0007275	cytoplasm|microtubule|multicellular organism development
TCONS_00005957	3.72094	1.31178	6.13009	0.21399	-2.22438	0.0477189	1	Down	0.012666	0.273316	4.13e-05	0.0430998	0.460766	0.0192689	0.00301298	0.589191	0.761827	0.0275235	0.00476937	0.155182	1.26885	1.89424	1.63005	0.108106	Chr10	36484963	36522584	-
TCONS_00006205	1.77503	0	3.55005	0	#NUM!	0.0205692	1	Down	2.53e-15	0.00318365	2.84e-27	2.32e-26	7.4e-19	6.51e-21	3.3e-23	0.000700252	1.79519	4.89e-23	1.21e-19	0.254944	0.998201	1.39e-10	8.8e-18	6.56e-15	Chr10	80220276	80305003	-	XLOC_002308	NM_000429.2	0	sense	genic	intronic	containing	MAT1A	GeneID:4143,Genbank:NM_000429.2,HGNC:HGNC:6903,MIM:610550	methionine adenosyltransferase 1A	GO:0000096,GO:0001887,GO:0004478,GO:0005524,GO:0005829,GO:0006556,GO:0006730,GO:0009087,GO:0032259,GO:0042802,GO:0046872,GO:0051289,GO:0098601	sulfur amino acid metabolic process|selenium compound metabolic process|methionine adenosyltransferase activity|ATP binding|cytosol|S-adenosylmethionine biosynthetic process|one-carbon metabolic process|methionine catabolic process|methylation|identical protein binding|metal ion binding|protein homotetramerization|selenomethionine adenosyltransferase activity	path:hsa00270	Cysteine and methionine metabolism
TCONS_00014357	441.476	200.96	681.993	0.294666	-1.76285	0.0362725	1	Down	9.0372	29.8391	23.494	23.7428	67.4765	38.2898	23.6716	2.39907	65.3023	19.4253	14.4913	157.72	20.253	147.502	75.5952	108.187	Chr14	105986711	106025681	-
TCONS_00014360	675.559	231.634	1119.48	0.206911	-2.27292	0.0222622	1	Down	0.281336	86.356	116.496	1.15e-16	2.06e-10	113.664	9.80402	9.01064	3.75741	44.9264	155.917	294.387	21.2072	638.357	18.9431	234.701	Chr14	106012067	106374142	-
TCONS_00014410	534.71	235.572	833.848	0.282512	-1.82362	0.0416155	1	Down	7.96747	130.148	55.2277	5.1318	71.7687	78.7473	53.7392	10.4915	289.679	54.4937	139.726	277.769	80.8255	10.1961	29.0605	231.537	Chr14	106606317	106639613	-
TCONS_00014422	365.954	118.065	613.843	0.192338	-2.37829	0.00830129	1	Down	2.51154	38.4391	5.04461	4.74044	13.2241	9.07697	12.4263	1.84887	10.4036	83.1335	8.78403	73.2842	4.22273	5.80348	70.2699	73.4668	Chr14	106714687	106762676	-
TCONS_00014423	332.273	123.395	541.151	0.228024	-2.13274	0.0236268	1	Down	19.9772	6.07312	29.655	1.15843	3.88092	14.9861	10.5959	1.4385	40.1108	29.1011	46.5776	14.0428	21.1255	13.7002	120.002	27.1226	Chr14	106714687	106762676	-
TCONS_00014424	276.084	43.5804	508.588	0.0856892	-3.54474	0.00871075	1	Down	3.12415	9.69317	11.1799	2.25108	8.29551	4.75365	3.35085	4.04e-15	12.8676	45.3826	81.5184	24.8781	0.209448	330.581	3.34332	35.4237	Chr14	106714821	106762678	-
TCONS_00014425	266.548	112.3	420.796	0.266877	-1.90576	0.0253897	1	Down	6.60686	20.5347	18.8872	1.90663	6.54671	25.3868	5.30499	0.28227	14.5439	19.2624	14.7637	42.7427	14.5437	54.7098	36.5471	66.2411	Chr14	106770491	106771054	-
TCONS_00017334	3.92602	0.292746	7.5593	0.0387266	-4.69053	0.0165407	1	Down	0.0337238	4.39e-07	9.34e-07	1.13e-10	0.000367507	2.16e-05	2.45e-12	0.135234	0.893904	1.79826	1.83e-12	1.08e-10	0.0575685	0.776265	2.12e-11	0.51475	Chr16	29381311	29484158	-	XLOC_006155	NM_001355401.1	0	sense	genic	exonic	overlapping	NPIPB12	GeneID:440353,Genbank:NM_001355401.1,HGNC:HGNC:37491	nuclear pore complex interacting protein family, member B12	GO:0005654,GO:0016021	nucleoplasm|integral component of membrane
TCONS_00019641	2.58213	0	5.16427	0	#NUM!	0.0147046	1	Down	1.73e-18	2.47e-16	2.73e-11	4.48e-20	1.83e-17	2.33e-13	1.83e-13	6.51e-24	3.11e-08	0.206297	1.07e-15	2.78e-13	1.06e-19	0.00855176	0.0988701	0.0361436	Chr17	39757729	39764137	-	XLOC_007032	NM_183232.2	0	sense	genic	exonic	nested	IKZF3	GeneID:22806,Genbank:NM_001257409.1,HGNC:HGNC:13178,MIM:606221	IKAROS family zinc finger 3	GO:0000977,GO:0001228,GO:0003700,GO:0005634,GO:0005654,GO:0005737,GO:0005829,GO:0005886,GO:0006357,GO:0007498,GO:0030888,GO:0042113,GO:0042802,GO:0042803,GO:0042981,GO:0043565,GO:0044212,GO:0045577,GO:0045619,GO:0045944,GO:0046872,GO:0046982	RNA polymerase II regulatory region sequence-specific DNA binding|transcriptional activator activity, RNA polymerase II transcription regulatory region sequence-specific DNA binding|DNA binding transcription factor activity|nucleus|nucleoplasm|cytoplasm|cytosol|plasma membrane|regulation of transcription from RNA polymerase II promoter|mesoderm development|regulation of B cell proliferation|B cel…
TCONS_00021955	12.4743	0.104746	24.8438	0.00421617	-7.88985	1.87e-05	0.365153	Down	0.135075	2.6e-17	3.41e-48	5.4e-20	3.95e-10	9.39e-10	2.66e-20	6.73e-34	0.856517	5.20394	9.16752	0.0163746	8.80652	4.37e-31	3.36778	2.51e-14	Chr19	40950394	41018404	+	XLOC_007850	NM_000767.4	0	sense	genic	exonic	containing	CYP2B6	GeneID:1555,Genbank:NM_000767.4,HGNC:HGNC:2615,MIM:123930	cytochrome P450 family 2 subfamily B member 6			path:hsa00590,path:hsa00830,path:hsa00980,path:hsa00982	Arachidonic acid metabolism|Retinol metabolism|Metabolism of xenobiotics by cytochrome P450|Drug metabolism - cytochrome P450
TCONS_00024378	1804.34	697.202	2911.49	0.239466	-2.06211	0.0181557	1	Down	64.3951	78.5079	115.269	13.7674	82.8986	95.4895	64.395	4.98614	181.239	99.9865	239.303	308.729	40.2572	577.015	192.994	247.812	Chr2	89959892	90040597	+
TCONS_00024383	2139.94	823.854	3456.02	0.238382	-2.06865	0.019348	1	Down	65.7205	59.9542	183.544	28.9295	41.9555	251.407	89.5699	2.03525	455.433	181.877	218.148	591.81	86.3371	337.442	199.233	289.04	Chr2	90038916	90235408	+
TCONS_00024384	1753.44	544.416	2962.46	0.183771	-2.44402	0.0108247	1	Down	53.9412	44.0863	128.823	14.0567	37.1486	135.067	91.4024	17.3026	393.193	189.209	183.669	646.022	78.8531	309.26	136.206	224.761	Chr2	90038916	90269072	+	XLOC_008691	XM_003959983.4	89949	sense	intergenic	upstream	same_strand	LOC101060017	GeneID:101060017,Genbank:XM_003959983.4	translation initiation factor IF-2-like	GO:0004672,GO:0004871,GO:0005078,GO:0005524,GO:0005783,GO:0005789,GO:0007265,GO:0008022,GO:0016020,GO:0019933,GO:0031434,GO:0032587,GO:0043234,GO:0043410,GO:0046872,GO:0051087,GO:0051879,GO:0071889	protein kinase activity|signal transducer activity|MAP-kinase scaffold activity|ATP binding|endoplasmic reticulum|endoplasmic reticulum membrane|Ras protein signal transduction|protein C-terminus binding|membrane|cAMP-mediated signaling|mitogen-activated protein kinase kinase binding|ruffle membrane|protein complex|positive regulation of MAPK cascade|metal ion binding|chaperone binding|Hsp90 prot…
TCONS_00024385	879.476	308.577	1450.37	0.212757	-2.23272	0.0100376	1	Down	29.2816	36.6196	80.6376	12.095	44.9218	62.7662	27.097	0.125539	121.204	28.2674	146.257	205.825	28.8981	604.337	14.4536	161.827	Chr2	90038916	90269072	+	XLOC_008691	XM_003959983.4	89949	sense	intergenic	upstream	same_strand	LOC101060017	GeneID:101060017,Genbank:XM_003959983.4	translation initiation factor IF-2-like	GO:0004672,GO:0004871,GO:0005078,GO:0005524,GO:0005783,GO:0005789,GO:0007265,GO:0008022,GO:0016020,GO:0019933,GO:0031434,GO:0032587,GO:0043234,GO:0043410,GO:0046872,GO:0051087,GO:0051879,GO:0071889	protein kinase activity|signal transducer activity|MAP-kinase scaffold activity|ATP binding|endoplasmic reticulum|endoplasmic reticulum membrane|Ras protein signal transduction|protein C-terminus binding|membrane|cAMP-mediated signaling|mitogen-activated protein kinase kinase binding|ruffle membrane|protein complex|positive regulation of MAPK cascade|metal ion binding|chaperone binding|Hsp90 prot…
TCONS_00024386	429.157	126.719	731.596	0.17321	-2.52941	0.0043809	1	Down	7.62415	17.4278	35.7512	6.3607	6.64067	33.1771	7.45982	4.17845	67.9485	43.6876	52.3638	113.848	23.655	131.096	61.4837	69.1752	Chr2	90038918	90053886	+
TCONS_00024388	878.831	300.904	1456.76	0.206557	-2.27539	0.0126469	1	Down	32.9132	19.892	65.1387	15.0825	22.7216	80.9366	37.4699	5.63903	292.047	74.0668	85.7597	287.855	29.782	122.677	59.3918	110.036	Chr2	90038920	90040797	+
TCONS_00024393	1220.52	516.409	1924.63	0.268316	-1.898	0.0322457	1	Down	46.5101	55.4148	100.747	16.0757	33.5647	105.177	51.4763	2.88409	139.884	105.888	221.51	261.618	36.7737	114.791	78.6528	253.751	Chr2	90114830	90235416	+
TCONS_00024399	736.569	294.281	1178.86	0.249632	-2.00212	0.0203668	1	Down	21.7461	37.9214	80.2041	12.2868	28.4024	39.9947	25.2412	2.89308	87.534	43.4515	107.87	143.409	24.1601	409.846	6.82754	119.188	Chr2	90172872	90235416	+
TCONS_00026873	16.8396	0	33.6792	0	#NUM!	0.0026119	1	Down	0.0522357	4.99e-17	3.15e-16	2.31e-13	6.23e-07	2.32e-23	6.96e-24	7.6e-23	11.323	1.51e-25	0.00199415	1.29e-20	2.47e-09	49.3369	5.70264	1.89e-22	Chr2	180737251	180872839	-
TCONS_00027178	68.2298	0	136.46	0	#NUM!	0.0279398	1	Down	6.65e-09	1.74e-06	0.00799984	1.71e-07	0.0142181	0.000296885	4.87e-13	0.00188906	0.000336136	7.35e-11	0.816272	0.0465991	3.6168	1.21e-10	129.795	2.34e-11	Chr2	230510468	230572085	-	XLOC_009642	NM_001080391.1	0	antisense	genic	intronic	overlapping	SP100	GeneID:6672,Genbank:NM_001080391.1,HGNC:HGNC:11206,MIM:604585	SP100 nuclear antigen	GO:0000122,GO:0000723,GO:0000784,GO:0003677,GO:0003713,GO:0003714,GO:0005634,GO:0005654,GO:0005730,GO:0005737,GO:0006351,GO:0006978,GO:0008134,GO:0010596,GO:0016032,GO:0016604,GO:0016605,GO:0019900,GO:0019904,GO:0032526,GO:0032897,GO:0034097,GO:0034340,GO:0034341,GO:0034399,GO:0042802,GO:0042803,GO:0043392,GO:0043433,GO:0045185,GO:0045765,GO:0045892,GO:0045893,GO:0046826,GO:0048384,GO:0051091,GO:…	negative regulation of transcription from RNA polymerase II promoter|telomere maintenance|nuclear chromosome, telomeric region|DNA binding|transcription coactivator activity|transcription corepressor activity|nucleus|nucleoplasm|nucleolus|cytoplasm|transcription, DNA-templated|DNA damage response, signal transduction by p53 class mediator resulting in transcription of p21 class mediator|transcrip…	path:hsa05168,path:hsa05203	Herpes simplex infection|Viral carcinogenesis
TCONS_00027179	43.4859	80.1973	6.77453	11.8381	3.56536	0.0314152	1	Up	22.908	5.45e-06	0.00252482	25.0464	50.2847	5.26e-06	7.25e-14	4.05e-06	0.00060777	1.66e-13	3.39705	0.367229	1.5117	0.000135746	2.12002	1.14e-13	Chr2	230510469	230572082	-	XLOC_009642	NM_001080391.1	0	antisense	genic	intronic	overlapping	SP100	GeneID:6672,Genbank:NM_001080391.1,HGNC:HGNC:11206,MIM:604585	SP100 nuclear antigen	GO:0000122,GO:0000723,GO:0000784,GO:0003677,GO:0003713,GO:0003714,GO:0005634,GO:0005654,GO:0005730,GO:0005737,GO:0006351,GO:0006978,GO:0008134,GO:0010596,GO:0016032,GO:0016604,GO:0016605,GO:0019900,GO:0019904,GO:0032526,GO:0032897,GO:0034097,GO:0034340,GO:0034341,GO:0034399,GO:0042802,GO:0042803,GO:0043392,GO:0043433,GO:0045185,GO:0045765,GO:0045892,GO:0045893,GO:0046826,GO:0048384,GO:0051091,GO:…	negative regulation of transcription from RNA polymerase II promoter|telomere maintenance|nuclear chromosome, telomeric region|DNA binding|transcription coactivator activity|transcription corepressor activity|nucleus|nucleoplasm|nucleolus|cytoplasm|transcription, DNA-templated|DNA damage response, signal transduction by p53 class mediator resulting in transcription of p21 class mediator|transcrip…	path:hsa05168,path:hsa05203	Herpes simplex infection|Viral carcinogenesis
TCONS_00028301	1.95452	3.90905	0	Inf	Inf	0.0486566	1	Up	1.3e-11	1.26e-14	0.124681	4.38e-13	0.126706	1.01e-12	0.715421	6.52e-07	9.66e-19	1.47e-09	6.62e-07	6.3e-07	6.84e-07	9.17e-10	3.35e-07	0.000193903	Chr20	33703670	33728808	-	XLOC_010008	NM_007238.4	0	sense	genic	exonic	overlapping	PXMP4	GeneID:11264,Genbank:NM_183397.2,HGNC:HGNC:15920,MIM:616397	peroxisomal membrane protein 4	GO:0005777,GO:0005778,GO:0016021	peroxisome|peroxisomal membrane|integral component of membrane	path:hsa04146	Peroxisome
TCONS_00029545	103.528	41.9082	165.148	0.253761	-1.97846	0.0256487	1	Down	3.52167	6.69215	2.72965	0.956359	3.02501	8.40047	10.5858	1.27678	6.61734	2.99684	37.2137	13.2108	1.95356	59.0338	9.86782	4.95067	Chr22	22030941	22031472	+	XLOC_010421	NM_001282112.1	48098	antisense	intergenic	upstream	divergent	TOP3B	GeneID:8940,Genbank:XM_017029038.2,HGNC:HGNC:11993,MIM:603582	DNA topoisomerase III beta	GO:0000793,GO:0003677,GO:0003723,GO:0003916,GO:0003917,GO:0005634,GO:0006265,GO:0007059	condensed chromosome|DNA binding|RNA binding|DNA topoisomerase activity|DNA topoisomerase type I activity|nucleus|DNA topological change|chromosome segregation	path:hsa03440,path:hsa03460	Homologous recombination|Fanconi anemia pathway
TCONS_00029577	655.514	269.905	1041.12	0.259244	-1.94762	0.0349214	1	Down	32.4205	70.8811	77.4516	23.7293	36.733	51.7637	59.8458	4.10626	103.098	52.0285	77.8391	327.909	54.0572	313.383	43.768	159.193	Chr22	22409771	22466950	+	XLOC_010428	NM_080764.3	17471	antisense	intergenic	downstream	convergent	ZNF280B	GeneID:140883,Genbank:NM_080764.3,HGNC:HGNC:23022	zinc finger protein 280B	GO:0003677,GO:0005634,GO:0006351,GO:0006355,GO:0046872	DNA binding|nucleus|transcription, DNA-templated|regulation of transcription, DNA-templated|metal ion binding
TCONS_00029612	589.001	265.084	912.917	0.290371	-1.78403	0.0409868	1	Down	15.6478	38.05	42.3068	8.38933	12.9818	82.7433	53.4243	5.66498	12.0977	70.4861	62.0419	188.822	11.0449	238.732	38.114	94.9908	Chr22	22712388	22772580	+	XLOC_010428	XM_005261815.3	64490	sense	intergenic	downstream	same_strand	GGTLC2	GeneID:91227,Genbank:NM_001282879.1,HGNC:HGNC:18596,MIM:612339	gamma-glutamyltransferase light chain 2
TCONS_00032566	2.88468	5.76935	0	Inf	Inf	0.0368737	1	Up	1.2e-24	0.00642908	2.64e-25	2.41305	5.42507	7.79e-25	8.82e-26	2.03e-25	1.95e-23	9.81e-25	8.09e-22	8.26e-26	2.89e-25	0.0388632	1.98e-21	1.2e-19	Chr3	112571923	112695589	-	XLOC_011540	NM_001348905.1	0	antisense	genic	intronic	overlapping	SLC35A5	GeneID:55032,Genbank:NM_001348906.1,HGNC:HGNC:20792	solute carrier family 35 member A5	GO:0000139,GO:0005351,GO:0016021	Golgi membrane|sugar:proton symporter activity|integral component of membrane
TCONS_00036458	69.0108	10.8614	127.16	0.0854148	-3.54937	0.00158746	1	Down	0.0329045	0.00444736	0.0181671	4.48e-06	9.51076	5.64e-06	3.06764	0.301421	1.39e-06	0.307775	37.7336	7.21653	35.2275	0.138777	28.4687	13.0748	Chr5	76150627	76241472	-	XLOC_013090	NM_014979.3	0	antisense	genic	intronic	nested	SV2C	GeneID:22987,Genbank:XM_011543282.3,HGNC:HGNC:30670,MIM:610291	synaptic vesicle glycoprotein 2C	GO:0005886,GO:0006836,GO:0007268,GO:0008021,GO:0016021,GO:0022857,GO:0030054,GO:0030672	plasma membrane|neurotransmitter transport|chemical synaptic transmission|synaptic vesicle|integral component of membrane|transmembrane transporter activity|cell junction|synaptic vesicle membrane	path:hsa04512	ECM-receptor interaction
TCONS_00036463	8.40562	16.6799	0.131317	127.02	6.98891	0.0184705	1	Up	0.00224403	10.7681	0.000654495	9.04e-05	0.0362201	6.22e-06	0.000593168	7.19562	0.000778489	0.000353989	0.165534	0.00015605	0.00232282	2.91e-05	0.000138423	0.00157037	Chr5	76150627	76241507	-	XLOC_013090	XM_011543281.3	0	antisense	genic	intronic	nested	SV2C	GeneID:22987,Genbank:XM_011543282.3,HGNC:HGNC:30670,MIM:610291	synaptic vesicle glycoprotein 2C	GO:0005886,GO:0006836,GO:0007268,GO:0008021,GO:0016021,GO:0022857,GO:0030054,GO:0030672	plasma membrane|neurotransmitter transport|chemical synaptic transmission|synaptic vesicle|integral component of membrane|transmembrane transporter activity|cell junction|synaptic vesicle membrane	path:hsa04512	ECM-receptor interaction
TCONS_00036839	4.6557	9.3114	0	Inf	Inf	0.000290633	0.791853	Up	4.59875	3.09391	0	3.15738	0	0	0	1.79938	0	0	0	0	0	0	0	0	Chr5	141482081	141629117	-	XLOC_013242	NM_018927.3	0	antisense	genic	intronic	overlapping	PCDHGB7	GeneID:56099,Genbank:NM_032101.2,HGNC:HGNC:8714,MIM:606304	protocadherin gamma subfamily B, 7	GO:0005509,GO:0005887,GO:0007155,GO:0007156,GO:0007267,GO:0007399	calcium ion binding|integral component of plasma membrane|cell adhesion|homophilic cell adhesion via plasma membrane adhesion molecules|cell-cell signaling|nervous system development
TCONS_00039364	63.5817	125.094	2.06976	60.4387	5.9174	0.0187984	1	Up	1.02e-32	1.96757	0.0207343	1.54773	0.00451835	5.69e-16	4.9e-21	0.0630584	2.4e-31	0.0126617	2.14e-17	0.00646158	0.00276391	0.0051687	0.00671215	0.0178872	Chr6	93842968	93853926	-
TCONS_00039896	1.73139	3.46277	0	Inf	Inf	0.0321729	1	Up	0.00492884	1.14574	3.17e-06	3.32e-15	2.71726	1.78e-17	2.33e-16	0.608854	0.032704	3.04e-16	1.54e-16	2.72e-18	1.27e-11	5.3e-08	1.5e-12	1e-15	Chr7	10453242	10460503	+
TCONS_00042520	59.5126	96.0929	22.9322	4.1903	2.06705	0.0243253	1	Up	5.05081	2.26201	1.18798	3.8423	0.86406	1.27193	0.110241	1.32502	0.680797	0.139194	1.0377	0.242927	0.372171	1.3453	0.257272	0.00744323	Chr8	37695453	37700011	+	XLOC_015310	NM_025069.2	0	sense	genic	exonic	overlapping	ZNF703	GeneID:80139,Genbank:NM_025069.2,HGNC:HGNC:25883,MIM:617045	zinc finger protein 703	GO:0003676,GO:0005634,GO:0005737,GO:0006351,GO:0006355,GO:0008284,GO:0010718,GO:0016363,GO:0017015,GO:0030335,GO:0033601,GO:0034111,GO:0034333,GO:0043234,GO:0045892,GO:0046872,GO:0051726,GO:0060644,GO:0060828,GO:0070491,GO:0071392	nucleic acid binding|nucleus|cytoplasm|transcription, DNA-templated|regulation of transcription, DNA-templated|positive regulation of cell proliferation|positive regulation of epithelial to mesenchymal transition|nuclear matrix|regulation of transforming growth factor beta receptor signaling pathway|positive regulation of cell migration|positive regulation of mammary gland epithelial cell prolife…
TCONS_00047680	7.56503	15.1301	0	Inf	Inf	0.0193294	1	Up	0	9.99195	0	0	4.207	0	0	0	0	0	0	0	0	0	0	0	ChrX	154619044	154653576	-	XLOC_017174	NM_172377.4	0	sense	genic	exonic	overlapping	CTAG2	GeneID:30848,Genbank:NM_172377.4,HGNC:HGNC:2492,MIM:300396	cancer/testis antigen 2	GO:0005737	cytoplasm
XR_001737743.1	2.89818	0.751395	5.04497	0.148939	-2.7472	0.0268242	1	Down	0.0088408	0.0204592	1.84e-09	0.0165885	0.00404001	7.76e-83	0.000515373	0.00638395	0.174914	2.04e-59	0.0632454	0.0026669	0.0439545	0.116933	0.0204197	1.14e-05	Chr1	144324090	144343340	+	CH17-125A10.2	NM_001144032.2	29535	antisense	intergenic	downstream	convergent	PPIAL4E	GeneID:730262,Genbank:NM_001144032.2,HGNC:HGNC:33997,MIM:608608	peptidylprolyl isomerase A like 4E	GO:0003755,GO:0005737,GO:0006457	peptidyl-prolyl cis-trans isomerase activity|cytoplasm|protein folding
XR_001737746.1	2.89818	0.751395	5.04497	0.148939	-2.7472	0.0268242	1	Down	0.0088408	0.0204592	1.84e-09	0.0165885	0.00404001	7.76e-83	0.000515373	0.00638395	0.174914	2.04e-59	0.0632454	0.0026669	0.0439545	0.116933	0.0204197	1.14e-05	Chr1	144623178	144642378	-	LINC01632	XM_011510253.2	9834	antisense	intergenic	upstream	divergent	LOC105371215	GeneID:105371215,Genbank:XM_011510253.2	uncharacterized LOC105371215
XR_001737749.1	2.34707	4.45402	0.240125	18.5488	4.21325	0.0354059	1	Up	2.27e-13	0.00390551	0.0969382	0.0749533	1.71e-09	0.172555	6.85e-21	0.00093231	1.72e-08	0.0135019	5.21e-12	1.99e-21	6.16e-05	0.00100152	0.000242544	2.28e-12	Chr1	144464872	144485779	-	LOC105371211	NM_001170755.2	5408	sense	intergenic	upstream	same_strand	NBPF15	GeneID:284565,Genbank:NM_001170755.2,HGNC:HGNC:28791,MIM:614005	NBPF member 15	GO:0005737	cytoplasm
XR_001737842.1	1.86129	0.320592	3.40199	0.0942367	-3.40757	0.0412906	1	Down	1.39e-07	0	0	0.00579329	0.0143772	0	0.03498	0	0	0	0.182377	0.0838022	0.0446989	0.00810956	0.0352875	0.0176066	Chr1	1955857	1958768	+	LOC107984872	XM_017002642.1	0	antisense	genic	exonic	nested	CFAP74	GeneID:85452,Genbank:NM_001304360.1,HGNC:HGNC:29368	cilia and flagella associated protein 74	GO:0005930,GO:0035082	axoneme|axoneme assembly
XR_001738189.1	9.04113	1.48603	16.5962	0.0895402	-3.48132	0.00111459	1	Down	0.00455398	0.00905518	0.00226718	0	0.0707312	0.00561946	3.52e-14	0	3.33e-05	0.0978842	0.0132091	0.100767	0.0676502	0.0943301	0.136175	0.373911	Chr1	112229673	112360678	-	LOC105378909	XM_017001806.1	30407	antisense	intergenic	upstream	divergent	CTTNBP2NL	GeneID:55917,Genbank:XM_017001806.1,HGNC:HGNC:25330,MIM:615100	CTTNBP2 N-terminal like	GO:0005737,GO:0006470,GO:0015629,GO:0032410,GO:0034763,GO:0051721	cytoplasm|protein dephosphorylation|actin cytoskeleton|negative regulation of transporter activity|negative regulation of transmembrane transport|protein phosphatase 2A binding
XR_001738321.2	1.68332	3.04825	0.318381	9.57422	3.25916	0.047518	1	Up	0.0139431	0.1319	0.101033	0	0.00930486	0.100062	0	0	0	0	0	0	0	0.046247	0	0	Chr1	182120128	182138417	+	LOC107985233	XM_024453258.1	38403	antisense	intergenic	upstream	divergent	ZNF648	GeneID:127665,Genbank:XM_024453258.1,HGNC:HGNC:18190	zinc finger protein 648	GO:0003677,GO:0005634,GO:0006351,GO:0006355,GO:0046872	DNA binding|nucleus|transcription, DNA-templated|regulation of transcription, DNA-templated|metal ion binding
XR_001738431.1	2.30256	0.659565	3.94555	0.167167	-2.58064	0.0453815	1	Down	0.0105206	0.00780532	0	0	0	0.00974823	0.0125196	0	0.0512022	0.0394246	0	0.00439996	0.00803505	0.0567877	0.00472881	0.0301862	Chr1	208626741	208644481	-	LOC105372891
XR_001739307.1	5.18533	9.58564	0.785016	12.2108	3.61008	0.0111516	1	Up	9.83e-06	0.0021015	1.00184	1.35e-15	0.712609	3.96e-10	0.232464	0.604868	0.0798293	0.00207632	0.0888362	0.00212001	0.0363642	1.03e-17	0.00822303	2.99e-11	Chr2	18560698	18564813	+	LOC105373456	NM_001002006.2	0	antisense	genic	exonic	overlapping	NT5C1B	GeneID:93034,Genbank:NM_033253.3,HGNC:HGNC:17818,MIM:610526	5'-nucleotidase, cytosolic IB	GO:0000166,GO:0000287,GO:0005634,GO:0005829,GO:0006195,GO:0008253	nucleotide binding|magnesium ion binding|nucleus|cytosol|purine nucleotide catabolic process|5'-nucleotidase activity	path:hsa00230,path:hsa00240,path:hsa00760	Purine metabolism|Pyrimidine metabolism|Nicotinate and nicotinamide metabolism
XR_001739492.2	1.36578	2.48247	0.249091	9.96609	3.31703	0.0347262	1	Up	0.019976	0.00399306	0.0806458	1.2e-08	0.0185603	0.011875	0.00200936	0.061932	0.00773242	4.51e-15	7.65e-06	2.58e-05	1.54e-16	9.31e-05	2.77e-05	0.00936133	Chr2	64395432	64405219	-	LOC105374771	NM_014181.2	48974	antisense	intergenic	upstream	divergent	LGALSL	GeneID:29094,Genbank:NM_014181.2,HGNC:HGNC:25012	galectin like	GO:0005622,GO:0030246	intracellular|carbohydrate binding
XR_001739542.1	2.30308	0	4.60615	0	#NUM!	0.0219389	1	Down	1.86e-25	3.67e-19	4.37e-06	0.00301075	3.44e-05	8.16e-07	1.18e-15	5.76e-18	4.52e-23	1.36163	4.9e-19	0.124821	1.7e-13	3.61e-11	0.825837	2.73e-19	Chr2	74716478	74754845	+	LOC102724497	XM_011532476.3	21543	sense	intergenic	downstream	same_strand	SEMA4F	GeneID:10505,Genbank:NM_004263.4,HGNC:HGNC:10734,MIM:603706	ssemaphorin 4F	GO:0005615,GO:0005783,GO:0005886,GO:0005887,GO:0007267,GO:0007399,GO:0007411,GO:0016020,GO:0030517,GO:0031290,GO:0045211,GO:0050919	extracellular space|endoplasmic reticulum|plasma membrane|integral component of plasma membrane|cell-cell signaling|nervous system development|axon guidance|membrane|negative regulation of axon extension|retinal ganglion cell axon guidance|postsynaptic membrane|negative chemotaxis	path:hsa04360	Axon guidance
XR_001739571.1	3.9392	7.87839	0	Inf	Inf	0.0126531	1	Up	1.1303	0.962601	0	0.00831544	0	1.39e-12	0.125	0	0	0	0	0	0	0	6.82e-24	0	Chr2	81481750	81798512	+	LOC102724542
XR_001740790.2	9.88884	16.3307	3.44697	4.73769	2.24419	0.0194808	1	Up	0.587719	0.560573	0.0906248	0.0545216	1.04e-16	0.19089	0.500737	0.337282	0.0834411	2.97e-15	0.0771322	0.000315484	0.0219721	0.166949	0.0524214	0.07693	Chr3	80602515	80640906	-	LOC105377177
XR_001740984.1	3.19554	6.25976	0.131317	47.669	5.57498	0.0396866	1	Up	0.0414128	0.0068775	0.176006	0	0.0318422	1.64e-05	1.34e-11	0.00449431	9.12e-08	4.1e-21	0.00430025	0.0014991	6.35e-07	0.0028015	2e-06	1.88e-22	Chr3	157167348	157395749	+	LOC101928236	XM_024453748.1	0	antisense	genic	exonic	overlapping	VEPH1	GeneID:79674,Genbank:XM_024453748.1,HGNC:HGNC:25735,MIM:609594	ventricular zone expressed PH domain containing 1	GO:0005886	plasma membrane
XR_001741065.1	7.78471	1.62769	13.9417	0.11675	-3.09851	0.00782371	1	Down	0	0.0530723	0	0	0.0335497	0.0163301	0	0	0.225047	0.0306573	0	0	0.0135191	0.46117	0.100127	0.0809893	Chr3	188992207	189099087	-	LOC107986167	XM_017006261.2	0	antisense	genic	intronic	overlapping	TPRG1	GeneID:285386,Genbank:XM_017006261.2,HGNC:HGNC:24759	tumor protein p63 regulated 1	GO:0005737	cytoplasm
XR_001741531.1	0.839719	0	1.67944	0	#NUM!	0.045655	1	Down	3.4e-24	1.63e-28	3.09e-31	1.07e-25	3.4e-28	4.54e-11	1.11e-27	2.42e-26	0.0594038	5.12e-32	1.78e-25	2.41e-43	6.26e-38	0.0234775	0.0262294	1.2e-28	Chr4	171289493	171298267	-	LINC02504
XR_001741765.1	6.13068	11.6275	0.633838	18.3446	4.19729	0.034115	1	Up	2.1e-12	0.410225	0.00711203	0.225596	0	0.141233	0	0.00146576	1.07e-10	0	0.0242021	2.6e-20	0.00206878	0.00227207	0	0.0168258	Chr4	89681453	89722093	+	LOC105377329	NM_007308.2	2006	antisense	intergenic	downstream	convergent	SNCA	GeneID:6622,Genbank:NM_001146055.1,HGNC:HGNC:11138,MIM:163890	synuclein alpha			path:hsa05010,path:hsa05012	Alzheimer disease|Parkinson disease
XR_001741766.1	1.75829	3.51657	0	Inf	Inf	0.032348	1	Up	1.16e-12	0.150417	0.020005	0.118128	0	3.31e-23	0	8.95e-11	1.93e-13	0	7.26e-14	8.7e-21	0.00272243	0.00306754	0	4.25e-18	Chr4	89681453	89722093	+	LOC105377329	NM_000345.3	2006	antisense	intergenic	downstream	convergent	SNCA	GeneID:6622,Genbank:NM_001146055.1,HGNC:HGNC:11138,MIM:163890	synuclein alpha			path:hsa05010,path:hsa05012	Alzheimer disease|Parkinson disease
XR_001741822.1	1.04117	0	2.08234	0	#NUM!	0.0115662	1	Down	0	0	0	0	0	0	0	0	0.335981	0	0.180596	0	0	0.196141	0	0.585634	Chr4	124377040	124420593	-	LOC105377408
XR_001741955.1	0.993087	1.98617	0	Inf	Inf	0.0278341	1	Up	0.0137084	0.0835344	0	0	0.00595891	0.0758872	0	0.0042021	0	0	0	0	0	0	0	0	Chr4	187421481	187437428	+	LINC02515
XR_001742686.2	11.9877	22.802	1.17338	19.4328	4.28042	0.0132248	1	Up	0.0440219	0.317191	0.0121263	0.00778483	0.755189	0.774017	0.0205147	0.00490538	0.0182473	0.0182698	0.00667175	0	3.7e-08	0.0308797	0.0158976	0	Chr5	67693809	67701859	-	LOC105379005
XR_001742715.2	5.63818	0.794594	10.4818	0.0758073	-3.72152	0.00276925	1	Down	0.0161058	0.00650597	0.00584606	7.38e-28	0.000862362	0.0453965	0.0101964	0.0119063	0.00939187	0.175944	0.0543557	0.193449	0.0277159	0.119711	0.276671	0.00857258	Chr5	71289893	71351695	+	LOC107986421	XM_017010107.2	53403	antisense	intergenic	upstream	divergent	LOC107986353	GeneID:107986353,Genbank:XM_017010107.2	uncharacterized LOC107986353	GO:0016021	integral component of membrane
XR_001742719.2	4.1838	1.01431	7.35329	0.13794	-2.85789	0.0375151	1	Down	0.0280121	0.00716437	0.00688513	7.72e-28	0.000849389	0.0491499	0.01255	0.0140575	0.212678	0.000146539	0.0720949	0.0162363	0.0288463	0.544049	0.0189525	0.0434901	Chr5	71289893	71326063	+	LOC107986421	XM_017010107.2	53403	antisense	intergenic	upstream	divergent	LOC107986353	GeneID:107986353,Genbank:XM_017010107.2	uncharacterized LOC107986353	GO:0016021	integral component of membrane
XR_001742746.1	0.625144	0	1.25029	0	#NUM!	0.0431843	1	Down	0	0	0	0	0	0	0	0	0	0	0.115952	0	0	0.263609	0.182601	0	Chr5	73971661	73982832	+	LOC105379034	XM_017009703.1	29668	sense	intergenic	downstream	same_strand	ARHGEF28	GeneID:64283,Genbank:NM_001080479.2,HGNC:HGNC:30322,MIM:612790	Rho guanine nucleotide exchange factor 28	GO:0003723,GO:0005085,GO:0005089,GO:0005829,GO:0005886,GO:0030154,GO:0035023,GO:0035556,GO:0046872,GO:0048013	RNA binding|guanyl-nucleotide exchange factor activity|Rho guanyl-nucleotide exchange factor activity|cytosol|plasma membrane|cell differentiation|regulation of Rho protein signal transduction|intracellular signal transduction|metal ion binding|ephrin receptor signaling pathway
XR_001742796.1	0.836309	0	1.67262	0	#NUM!	0.0206797	1	Down	0	0	1.9e-20	3.59e-25	0	0	0	0	0.168729	0.113815	0	0	0	0	0.164104	0	Chr5	91135190	91207669	-	LOC107986432	XM_017009972.1	0	antisense	genic	intronic	overlapping	ADGRV1	GeneID:84059,Genbank:XM_017009967.1,HGNC:HGNC:17416,MIM:602851	adhesion G protein-coupled receptor V1	GO:0004930,GO:0005509,GO:0005737,GO:0005886,GO:0007166,GO:0007186,GO:0007399,GO:0007601,GO:0007605,GO:0009986,GO:0016020,GO:0016021,GO:0032420,GO:0043235,GO:0045202,GO:0045494,GO:0048496,GO:0050877,GO:0050953,GO:0070062,GO:0098609	G-protein coupled receptor activity|calcium ion binding|cytoplasm|plasma membrane|cell surface receptor signaling pathway|G-protein coupled receptor signaling pathway|nervous system development|visual perception|sensory perception of sound|cell surface|membrane|integral component of membrane|stereocilium|receptor complex|synapse|photoreceptor cell maintenance|maintenance of animal organ identity|…
XR_001742941.1	1.26241	0.0977059	2.42711	0.040256	-4.63465	0.0153597	1	Down	0	0	0	0	0	0	0.0284201	0	0	0.131854	0	0	0	0.0750261	0.105849	0.0689445	Chr5	158032197	158037343	-	LOC107986466
XR_001742943.1	1.13968	2.27936	0	Inf	Inf	0.00737831	1	Up	0.408195	0.294699	0.834949	0	0	0.358118	0.243542	0	0	0	0	0	0	0	0	0	Chr5	159208600	159210152	+	LOC107986468	XM_017009138.2	0	antisense	genic	exonic	overlapping	RNF145	GeneID:153830,Genbank:NM_001199380.1,HGNC:HGNC:20853	ring finger protein 145	GO:0000209,GO:0008270,GO:0016021,GO:0042787,GO:0043161,GO:0061630	protein polyubiquitination|zinc ion binding|integral component of membrane|protein ubiquitination involved in ubiquitin-dependent protein catabolic process|proteasome-mediated ubiquitin-dependent protein catabolic process|ubiquitin protein ligase activity
XR_001742987.1	1.91285	0.40553	3.42017	0.11857	-3.07619	0.0400813	1	Down	0.00206187	0.007861	1.33e-06	0.0031512	8.58e-18	0	1.01e-07	0.0146891	0.0463746	0.0181927	0.000203882	0.0232658	0.0308623	0.0105692	0	0.0511723	Chr5	171841115	171851903	-	LOC107986476	XM_005265857.2	9646	sense	intergenic	downstream	same_strand	FBXW11	GeneID:23291,Genbank:XM_005265855.5,HGNC:HGNC:13607,MIM:605651	F-box and WD repeat domain containing 11	GO:0000086,GO:0000151,GO:0000209,GO:0002223,GO:0004842,GO:0005634,GO:0005813,GO:0005829,GO:0006470,GO:0016055,GO:0016567,GO:0019005,GO:0031146,GO:0031648,GO:0038061,GO:0038095,GO:0042347,GO:0042753,GO:0043161,GO:0043687,GO:0045862,GO:0045892,GO:0045893,GO:0046983,GO:0048511,GO:0050852,GO:0051403,GO:0061630,GO:0070498	G2/M transition of mitotic cell cycle|ubiquitin ligase complex|protein polyubiquitination|stimulatory C-type lectin receptor signaling pathway|ubiquitin-protein transferase activity|nucleus|centrosome|cytosol|protein dephosphorylation|Wnt signaling pathway|protein ubiquitination|SCF ubiquitin ligase complex|SCF-dependent proteasomal ubiquitin-dependent protein catabolic process|protein destabiliz…	path:hsa04114,path:hsa04120,path:hsa04218,path:hsa04310,path:hsa04340,path:hsa04390,path:hsa04710,path:hsa05131,path:hsa05170	Oocyte meiosis|Ubiquitin mediated proteolysis|Cellular senescence|Wnt signaling pathway|Hedgehog signaling pathway|Hippo signaling pathway|Circadian rhythm|Shigellosis|Human immunodeficiency virus 1 infection
XR_001743802.2	2.3642	4.48852	0.239886	18.711	4.22582	0.0205474	1	Up	1.07e-05	0.111232	1.73e-17	0.000140513	0.108006	5.29e-06	1.43e-27	0.109409	3.33e-28	3.96e-28	8.19e-26	5.18e-06	1.23e-31	1.16e-27	0.000551295	0.0130344	Chr6	46233890	46267440	+	LOC105375079	XM_011514226.1	0	antisense	genic	intronic	nested	RCAN2	GeneID:10231,Genbank:NM_001251973.1,HGNC:HGNC:3041,MIM:604876	regulator of calcineurin 2	GO:0003676,GO:0005622,GO:0019722	nucleic acid binding|intracellular|calcium-mediated signaling	path:hsa04919	Thyroid hormone signaling pathway
XR_001744218.1	3.95377	1.29131	6.61623	0.195174	-2.35717	0.0442701	1	Down	0.000298454	0	1.41e-09	0.00400573	0.0807337	2.67e-20	0.0234205	0.0692302	0.270292	0.0599202	0.000170019	0.0311141	0.183079	0.107758	0	0.182578	Chr6	81444789	81535603	-	LOC105377871
XR_001744235.1	1.30567	0.277975	2.33337	0.11913	-3.06939	0.0383765	1	Down	0	0	0	0.0159422	0.0157938	0	0	0	0.0334901	0	0	0.0202587	0	0.118312	0.0225146	0.0182375	Chr6	84352849	84523430	+	LOC107986620
XR_001744275.1	2.42323	0.12353	4.72294	0.0261553	-5.25675	0.0021933	1	Down	7.84e-07	0.0120824	1.96e-06	5.44e-08	0.000952377	0.00314185	6.4e-05	0.00767712	0.0548919	0.048189	0.1184	0.00429479	3.66e-18	0.497075	0.0308827	0.132469	Chr6	105767892	105893097	-	LOC105377923
XR_001744360.2	0.88954	0	1.77908	0	#NUM!	0.0154368	1	Down	0	0	0	0	0	0	0	0	0.219777	0	0	0	0	0.119581	0.140286	0.226367	Chr6	134214622	134230742	-	LOC107986646	XM_011536071.1	0	sense	genic	intronic	nested	SGK1	GeneID:6446,Genbank:NM_001143676.1,HGNC:HGNC:10810,MIM:602958	serum/glucocorticoid regulated kinase 1	GO:0001558,GO:0004674,GO:0004712,GO:0005246,GO:0005524,GO:0005634,GO:0005737,GO:0005739,GO:0005789,GO:0005829,GO:0005886,GO:0006468,GO:0006814,GO:0006915,GO:0006950,GO:0006974,GO:0007616,GO:0008217,GO:0015459,GO:0016607,GO:0017080,GO:0017081,GO:0018105,GO:0030334,GO:0032411,GO:0034220,GO:0035556,GO:0042127,GO:0042981,GO:0048812,GO:0050790,GO:0051090,GO:0060453,GO:0070294	regulation of cell growth|protein serine/threonine kinase activity|protein serine/threonine/tyrosine kinase activity|calcium channel regulator activity|ATP binding|nucleus|cytoplasm|mitochondrion|endoplasmic reticulum membrane|cytosol|plasma membrane|protein phosphorylation|sodium ion transport|apoptotic process|response to stress|cellular response to DNA damage stimulus|long-term memory|regulati…	path:hsa04068,path:hsa04150,path:hsa04151,path:hsa04960	FoxO signaling pathway|mTOR signaling pathway|PI3K-Akt signaling pathway|Aldosterone-regulated sodium reabsorption
XR_001745284.2	1.94138	3.75361	0.129148	29.0643	4.86118	0.00384201	1	Up	0.193518	0.221988	0.132015	0	0	0.243797	0.0097163	0.0293	0.0259253	0	0.00132004	0.000936584	0	0.00381101	0.00660859	0.0118959	Chr7	95470812	95474552	+	LOC107986823	XM_017012303.1	10887	sense	intergenic	upstream	same_strand	ASB4	GeneID:51666,Genbank:XM_017012303.1,HGNC:HGNC:16009,MIM:605761	ankyrin repeat and SOCS box containing 4	GO:0004842,GO:0005634,GO:0005737,GO:0005829,GO:0031462,GO:0031466,GO:0031625,GO:0035556,GO:0043687,GO:0051865,GO:0061630,GO:2001214	ubiquitin-protein transferase activity|nucleus|cytoplasm|cytosol|Cul2-RING ubiquitin ligase complex|Cul5-RING ubiquitin ligase complex|ubiquitin protein ligase binding|intracellular signal transduction|post-translational protein modification|protein autoubiquitination|ubiquitin protein ligase activity|positive regulation of vasculogenesis
XR_001745314.1	6.34091	2.3693	10.3125	0.22975	-2.12187	0.0396753	1	Down	0.34648	0.119095	0	0	0.328096	0	0.195613	0.245972	0.705286	0.900515	0.330192	0.0694994	0.248133	1.68022	1.14419	0.112127	Chr7	101575745	101591688	+	LOC107986832	XM_017011745.1	16721	sense	intergenic	downstream	same_strand	COL26A1	GeneID:136227,Genbank:XM_017011743.1,HGNC:HGNC:18038,MIM:608927	collagen type XXVI alpha 1 chain	GO:0005576,GO:0005578,GO:0005581,GO:0005788,GO:0005794,GO:0005886,GO:0010811,GO:0030574,GO:0031012	extracellular region|proteinaceous extracellular matrix|collagen trimer|endoplasmic reticulum lumen|Golgi apparatus|plasma membrane|positive regulation of cell-substrate adhesion|collagen catabolic process|extracellular matrix
XR_001745347.1	0.843904	0	1.68781	0	#NUM!	0.0325087	1	Down	0	0	0	0	0	0	0	0	0	0	0	0	0	0.203073	0.0395816	0.13637	Chr7	122530115	122563765	+	LOC105375481	XM_005250701.5	0	antisense	genic	intronic	nested	CADPS2	GeneID:93664,Genbank:NM_001009571.3,HGNC:HGNC:16018,MIM:609978	calcium dependent secretion activator 2	GO:0005654,GO:0008289,GO:0009267,GO:0015031,GO:0016082,GO:0030054,GO:0030659,GO:0042734,GO:0043231,GO:0045211,GO:0045921,GO:0046872,GO:1990504	nucleoplasm|lipid binding|cellular response to starvation|protein transport|synaptic vesicle priming|cell junction|cytoplasmic vesicle membrane|presynaptic membrane|intracellular membrane-bounded organelle|postsynaptic membrane|positive regulation of exocytosis|metal ion binding|dense core granule exocytosis
XR_001745731.1	2.58743	0.906022	4.26885	0.21224	-2.23623	0.046566	1	Down	0	0	0	0	0.140548	0.37219	0	0	0.283203	0.374501	0.135875	0.161037	0	0.914413	0.0945963	0.301868	Chr8	102528755	102529853	+	LOC107986898	NM_024410.3	21767	sense	intergenic	upstream	same_strand	ODF1	GeneID:4956,Genbank:NM_024410.3,HGNC:HGNC:8113,MIM:182878	outer dense fiber of sperm tails 1	GO:0001520,GO:0005634,GO:0007275,GO:0007283,GO:0019904,GO:0030154	outer dense fiber|nucleus|multicellular organism development|spermatogenesis|protein domain specific binding|cell differentiation
XR_001745798.1	2.35714	0.593211	4.12108	0.143946	-2.7964	0.0253105	1	Down	1.75e-18	0.0130919	0.00680447	0.00906315	0.0183708	0.00825651	0.0157021	0.0116253	0.14424	0.0132533	0	0.0370779	0	0.230648	0.0688752	0.0186123	Chr8	9151699	9169478	+	LOC102724880	NM_001201329.1	57	antisense	intergenic	upstream	divergent	PPP1R3B	GeneID:79660,Genbank:NM_001201329.1,HGNC:HGNC:14942,MIM:610541	protein phosphatase 1 regulatory subunit 3B	GO:0000164,GO:0004721,GO:0005977,GO:0005979,GO:0005981,GO:0019888,GO:0019899,GO:0042587,GO:0043231	protein phosphatase type 1 complex|phosphoprotein phosphatase activity|glycogen metabolic process|regulation of glycogen biosynthetic process|regulation of glycogen catabolic process|protein phosphatase regulator activity|enzyme binding|glycogen granule|intracellular membrane-bounded organelle	path:hsa04910,path:hsa04931	Insulin signaling pathway|Insulin resistance
XR_001745799.1	2.35714	0.593211	4.12108	0.143946	-2.7964	0.0253105	1	Down	1.75e-18	0.0130447	0.0068008	0.00905856	0.0183462	0.00825604	0.0156123	0.0116078	0.143296	0.013226	0	0.0369589	0	0.226998	0.0679172	0.0185206	Chr8	9151699	9169478	+	LOC102724880	NM_001201329.1	57	antisense	intergenic	upstream	divergent	PPP1R3B	GeneID:79660,Genbank:NM_001201329.1,HGNC:HGNC:14942,MIM:610541	protein phosphatase 1 regulatory subunit 3B	GO:0000164,GO:0004721,GO:0005977,GO:0005979,GO:0005981,GO:0019888,GO:0019899,GO:0042587,GO:0043231	protein phosphatase type 1 complex|phosphoprotein phosphatase activity|glycogen metabolic process|regulation of glycogen biosynthetic process|regulation of glycogen catabolic process|protein phosphatase regulator activity|enzyme binding|glycogen granule|intracellular membrane-bounded organelle	path:hsa04910,path:hsa04931	Insulin signaling pathway|Insulin resistance
XR_001745868.1	5.93644	1.40488	10.468	0.134207	-2.89747	0.00605577	1	Down	6.79e-07	0.0010659	0.00349614	0.0294991	0.0698281	0.000666641	0.0159542	0.000458953	0.207264	0.0446453	0.269881	0.0344753	0.100826	0.000985548	1.58e-17	0.241465	Chr8	37326957	37332052	-	LOC100507403
XR_001745870.1	3.91651	0.946493	6.88652	0.137441	-2.86311	0.0140541	1	Down	6.56e-07	0.000974504	0.00312509	1.6e-12	0.0671693	0.000604691	0.0152221	0.0004518	0.0857765	0.0430494	0.229024	0.00401998	0.0922913	0.000970887	0.0142502	0.106946	Chr8	37326957	37332052	-	LOC100507403
XR_001745917.1	2.5958	0.630066	4.56154	0.138126	-2.85594	0.0276695	1	Down	0	0	2.18e-06	1.41e-28	0.0367369	1.37e-06	0.0156912	0.0445532	5.73e-11	0.0516064	0.0361161	0.0229485	0.0635205	0.0476904	0.110673	0.270369	Chr8	55695345	55725948	-	LOC105375846	NM_001286657.1	12796	sense	intergenic	downstream	same_strand	TMEM68	GeneID:137695,Genbank:NM_001286661.1,HGNC:HGNC:26510	transmembrane protein 68	GO:0008152,GO:0016021,GO:0016746	metabolic process|integral component of membrane|transferase activity, transferring acyl groups
XR_001746428.1	83.8623	135.643	32.0816	4.22806	2.08	0.0219934	1	Up	0.170398	0.453029	0.221427	0.154961	1.06942	1.46214	0.357786	0.010676	0.082316	0.0136108	0.335534	0.00915912	0.199535	0.0299831	0.0101669	0.130928	Chr9	18344457	18384190	+	LOC107986990	XM_017015312.2	0	sense	genic	intronic	nested	ADAMTSL1	GeneID:92949,Genbank:XM_011518064.3,HGNC:HGNC:14632,MIM:609198	ADAMTS like 1	GO:0005578,GO:0005788,GO:0008233,GO:0036066	proteinaceous extracellular matrix|endoplasmic reticulum lumen|peptidase activity|protein O-linked fucosylation
XR_001746441.1	2.33393	4.66786	0	Inf	Inf	0.0490264	1	Up	0.281334	7.78e-14	2.78e-14	9.51e-05	1.18e-16	1.87e-17	2.83e-24	0.134157	1.64e-23	0.00257531	5.01e-15	1.25e-26	8.56e-07	6.11e-07	7.99e-24	1.17e-17	Chr9	39897451	39963803	+	LOC105376050
XR_001746472.2	0.627416	0	1.25483	0	#NUM!	0.043052	1	Down	0.000591304	0.00118755	2.63e-06	0.00321664	1.06e-20	2.5e-08	5.19e-08	4.63e-06	0.00180861	0.0264347	0.00645268	8.17e-25	3.32e-17	0.0446653	0.00558921	2.8e-07	Chr9	41647614	41655207	-	LOC101928906
XR_001746482.1	5.7613	10.7305	0.792087	13.5471	3.75992	0.0474858	1	Up	0.0774976	0.752742	0.000316823	0.0852695	2.18251	0.00206871	0.678001	7.81e-05	0.0551533	0	0.138026	0.0360063	0	0.00319714	0.00235793	5.28e-14	Chr9	63125960	63129106	+	LOC105379814	XM_024447725.1	79876	antisense	intergenic	upstream	divergent	LOC107987004	GeneID:107987004,Genbank:XM_024447725.1	coiled-coil domain-containing protein 86-like	GO:0005654	nucleoplasm
XR_001746646.2	3.97082	1.35883	6.5828	0.206421	-2.27634	0.0426549	1	Down	9.19e-05	0.294006	7.17e-13	2.31e-17	0.00273534	6.31e-14	0.000498676	3.85e-20	0.355287	3.22e-14	0.30176	1.96e-06	0.370783	0.234252	5.56e-17	0.0604055	Chr9	32450235	32454362	-	LOC105376014	NM_002197.2	0	antisense	genic	exonic	overlapping	ACO1	GeneID:48,Genbank:NM_001278352.1,HGNC:HGNC:117,MIM:100880	aconitase 1			path:hsa00020,path:hsa00630	Citrate cycle (TCA cycle)|Glyoxylate and dicarboxylate metabolism
XR_001747321.2	3.45073	0.624987	6.27647	0.0995763	-3.32805	0.00587004	1	Down	1.13e-40	0.0143021	0.000899897	0.00662327	0.00175844	0.00871821	7.71e-11	0.00565629	0.00713261	0.0614097	0.0266161	0.0217363	0.0678375	0.00821617	0.01217	0.0546076	Chr10	3429614	3504273	-	LOC101927880
XR_001747348.1	3.22005	5.38424	1.05586	5.09941	2.35033	0.0403498	1	Up	0.0200776	0.0600654	0.0541655	0.00741662	0.0841171	3.01e-06	0.0927704	0.110084	0.00855523	1.1e-17	3.13e-21	0.00555999	0.00810068	0.0377081	0.0198072	1.32e-28	Chr10	5959793	5974064	+	LOC107984200	XM_024447981.1	0	antisense	genic	exonic	overlapping	IL15RA	GeneID:3601,Genbank:XM_011519471.2,HGNC:HGNC:5978,MIM:601070	interleukin 15 receptor subunit alpha			path:hsa04060,path:hsa04630,path:hsa04672,path:hsa05166,path:hsa05200	Cytokine-cytokine receptor interaction|Jak-STAT signaling pathway|Intestinal immune network for IgA production|Human T-cell leukemia virus 1 infection|Pathways in cancer
XR_001747419.1	10.5609	17.5971	3.52467	4.99256	2.31978	0.0163398	1	Up	0.605258	0.416971	0.364335	0.244364	9.35e-14	0.0831922	0.664735	0.0245845	0.032777	0.0607711	0.0863371	0.0167002	0.00315824	0.0191577	0.082101	0.116187	Chr10	34973018	34975578	+	LOC105376491	NM_001198777.1	32973	antisense	intergenic	downstream	convergent	CUL2	GeneID:8453,Genbank:XM_011519745.1,HGNC:HGNC:2552,MIM:603135	cullin 2	GO:0000082,GO:0005654,GO:0005730,GO:0005829,GO:0007050,GO:0008285,GO:0016032,GO:0016567,GO:0030891,GO:0031462,GO:0031625,GO:0032403,GO:0042787,GO:0043687,GO:0061418,GO:0097193	G1/S transition of mitotic cell cycle|nucleoplasm|nucleolus|cytosol|cell cycle arrest|negative regulation of cell proliferation|viral process|protein ubiquitination|VCB complex|Cul2-RING ubiquitin ligase complex|ubiquitin protein ligase binding|protein complex binding|protein ubiquitination involved in ubiquitin-dependent protein catabolic process|post-translational protein modification|regulatio…	path:hsa04066,path:hsa04120,path:hsa05200,path:hsa05211	HIF-1 signaling pathway|Ubiquitin mediated proteolysis|Pathways in cancer|Renal cell carcinoma
XR_001747545.1	3.96013	0.67653	7.24374	0.0933951	-3.42051	0.0232089	1	Down	3.63e-08	0.00321142	4.85e-12	2.36e-06	0.00395474	1.11e-21	0.0398636	0.0186258	0.00824776	0.0107635	0.0177027	0.119355	0.0460442	0.000318009	0.0379521	0.182527	Chr10	89645272	89654637	+	LOC105378421	NM_148977.2	0	antisense	genic	exonic	overlapping	PANK1	GeneID:53354,Genbank:NM_148977.2,HGNC:HGNC:8598,MIM:606160	pantothenate kinase 1	GO:0004594,GO:0005524,GO:0005634,GO:0005829,GO:0009108,GO:0015937,GO:0030118,GO:0055037,GO:0071944	pantothenate kinase activity|ATP binding|nucleus|cytosol|coenzyme biosynthetic process|coenzyme A biosynthetic process|clathrin coat|recycling endosome|cell periphery	path:hsa00770	Pantothenate and CoA biosynthesis
XR_001747633.1	1.41955	0.188	2.6511	0.0709139	-3.81779	0.0392014	1	Down	0	0	0	0	0	0	0	0.0752165	0	0	0.129944	0.0695017	0	0.426928	0.389199	0	Chr10	125700436	125704861	-	LOC107984277	NM_001202438.1	14654	antisense	intergenic	upstream	divergent	EDRF1	GeneID:26098,Genbank:NM_001202438.1,HGNC:HGNC:24640	erythroid differentiation regulatory factor 1	GO:0005634,GO:0006351,GO:0045893	nucleus|transcription, DNA-templated|positive regulation of transcription, DNA-templated
XR_001748071.1	3.55278	6.46766	0.637898	10.139	3.34185	0.0328061	1	Up	0	0	0.887925	1.01018	0.0883618	0	0.0779471	1.77888	0	0	0.258775	0	0	0	0.0571607	0	Chr11	69818988	69827875	+	LOC107984368	NM_005247.2	0	antisense	genic	exonic	overlapping	FGF3	GeneID:2248,Genbank:NM_005247.2,HGNC:HGNC:3681,MIM:164950	fibroblast growth factor 3	GO:0000165,GO:0004713,GO:0005088,GO:0005104,GO:0005576,GO:0005622,GO:0007165,GO:0007267,GO:0007275,GO:0008083,GO:0008284,GO:0008543,GO:0009653,GO:0016303,GO:0030154,GO:0046934,GO:0051781,GO:0051897,GO:0055026	MAPK cascade|protein tyrosine kinase activity|Ras guanyl-nucleotide exchange factor activity|fibroblast growth factor receptor binding|extracellular region|intracellular|signal transduction|cell-cell signaling|multicellular organism development|growth factor activity|positive regulation of cell proliferation|fibroblast growth factor receptor signaling pathway|anatomical structure morphogenesis|1-…	path:hsa04010,path:hsa04014,path:hsa04015,path:hsa04151,path:hsa04810,path:hsa05200,path:hsa05218,path:hsa05224,path:hsa05226	MAPK signaling pathway|Ras signaling pathway|Rap1 signaling pathway|PI3K-Akt signaling pathway|Regulation of actin cytoskeleton|Pathways in cancer|Melanoma|Breast cancer|Gastric cancer
XR_001748183.2	0.7857	0	1.5714	0	#NUM!	0.0295098	1	Down	0.00052652	0	1.76e-17	0	8.35e-22	6.58e-26	0	0	0.0216199	0.00663499	0.0492795	0.0467749	0	5.08e-18	2.26e-07	0.0348989	Chr11	35062310	35067422	-	LOC105376626	NM_003477.2	66182	antisense	intergenic	downstream	convergent	PDHX	GeneID:8050,Genbank:XM_011520390.1,HGNC:HGNC:21350,MIM:608769	pyruvate dehydrogenase complex component X	GO:0005759,GO:0006090,GO:0010510,GO:0016746,GO:0034641,GO:0045254,GO:0061732	mitochondrial matrix|pyruvate metabolic process|regulation of acetyl-CoA biosynthetic process from pyruvate|transferase activity, transferring acyl groups|cellular nitrogen compound metabolic process|pyruvate dehydrogenase complex|mitochondrial acetyl-CoA biosynthetic process from pyruvate	path:hsa00010,path:hsa00020,path:hsa00620	Glycolysis / Gluconeogenesis|Citrate cycle (TCA cycle)|Pyruvate metabolism
XR_001748225.1	6.02696	1.234	10.8199	0.114049	-3.13227	0.0198888	1	Down	0.0128494	2.43e-07	0.0403229	5.45e-06	1.61e-14	3.06e-16	4.85e-06	3.85e-06	1.51e-07	0.000160801	4.62e-10	0.0571101	0.0560351	0.162143	0.137223	5.38e-14	Chr11	59087966	59097736	-	LOC105369315	NM_001355566.1	0	antisense	genic	exonic	overlapping	GLYATL1B	GeneID:100287520,Genbank:NM_001355566.1,HGNC:HGNC:37865	glycine-N-acyltransferase like 1B	GO:0005739,GO:0006541,GO:0047946,GO:0047961	mitochondrion|glutamine metabolic process|glutamine N-acyltransferase activity|glycine N-acyltransferase activity
XR_001748320.2	3.17122	5.78393	0.558506	10.3561	3.3724	0.0441895	1	Up	0.000244695	5.15e-10	0.183424	0.161928	0.121308	7.65e-17	0.00790177	0.021595	6.22e-08	0.0141604	2.68e-21	2.56e-24	2.48e-13	0.0438207	3.68e-22	2.73e-16	Chr11	88337853	88428192	+	LOC101929174	NM_148170.4	66	antisense	intergenic	upstream	divergent	CTSC	GeneID:1075,Genbank:NM_001814.5,HGNC:HGNC:2528,MIM:602365	cathepsin C			path:hsa04142,path:hsa04210	Lysosome|Apoptosis
XR_001749159.1	3.53753	5.85722	1.21784	4.80951	2.26589	0.0468873	1	Up	0.313785	0.595842	0.317016	5.82e-23	2.07e-06	0.422945	0.27088	0.0336912	0.0822969	5.16e-28	0.0104101	1.54e-06	0.00245387	6.19e-17	6.37e-19	0.306054	Chr12	54150219	54168595	+	LOC102724030	NM_001351253.1	11763	antisense	intergenic	downstream	convergent	SMUG1	GeneID:23583,Genbank:NM_001351259.1,HGNC:HGNC:17148,MIM:607753	single-strand-selective monofunctional uracil-DNA glycosylase 1			path:hsa03410	Base excision repair
XR_001749165.1	3.07181	5.18083	0.962781	5.38111	2.4279	0.0467078	1	Up	0.292731	0.159283	0	0.193319	0.0240436	0	0.0660644	0.0548741	0	0	0.0758787	0	0	0.0582211	0.0335551	0	Chr12	57836625	57843761	+	LOC105369783	XM_005268556.2	0	antisense	genic	intronic	nested	CTDSP2	GeneID:10106,Genbank:XM_005268556.2,HGNC:HGNC:17077,MIM:608711	CTD small phosphatase 2	GO:0001933,GO:0005654,GO:0006470,GO:0008420,GO:0036498,GO:0046872,GO:2000134	negative regulation of protein phosphorylation|nucleoplasm|protein dephosphorylation|CTD phosphatase activity|IRE1-mediated unfolded protein response|metal ion binding|negative regulation of G1/S transition of mitotic cell cycle
XR_001749186.1	2.67896	5.09746	0.260465	19.5706	4.29061	0.00340072	1	Up	4.76e-28	0.202247	0.0178055	0.100833	0.0486978	0.110024	0.0601531	3.1e-11	0.0169916	0.00364934	0.0171574	2.22e-13	1.1e-20	4.31e-73	0.000112362	4.46e-16	Chr12	67394371	67479538	+	LOC105369812	NM_001329675.1	79679	sense	intergenic	downstream	same_strand	CAND1	GeneID:55832,Genbank:NM_001329674.1,HGNC:HGNC:30688,MIM:607727	cullin associated and neddylation dissociated 1	GO:0000151,GO:0005576,GO:0005634,GO:0005654,GO:0005737,GO:0005794,GO:0005829,GO:0006879,GO:0010265,GO:0016020,GO:0016567,GO:0017025,GO:0030154,GO:0031461,GO:0034774,GO:0043086,GO:0043312,GO:0043687,GO:0045899,GO:0070062,GO:1904813	ubiquitin ligase complex|extracellular region|nucleus|nucleoplasm|cytoplasm|Golgi apparatus|cytosol|cellular iron ion homeostasis|SCF complex assembly|membrane|protein ubiquitination|TBP-class protein binding|cell differentiation|cullin-RING ubiquitin ligase complex|secretory granule lumen|negative regulation of catalytic activity|neutrophil degranulation|post-translational protein modification|p…
XR_001749195.2	1.44777	0.188	2.70754	0.0694356	-3.84818	0.0242467	1	Down	0	0	0	0	0	0	0	0.0794804	0	0	0	0.204725	0	0.53636	0.15372	0.34482	Chr12	69449653	69462764	+	LINC02373	NM_006654.4	7585	sense	intergenic	upstream	same_strand	FRS2	GeneID:10818,Genbank:NM_001042555.2,HGNC:HGNC:16971,MIM:607743	fibroblast growth factor receptor substrate 2	GO:0000165,GO:0000186,GO:0000187,GO:0001702,GO:0001759,GO:0003281,GO:0005068,GO:0005088,GO:0005104,GO:0005168,GO:0005768,GO:0005886,GO:0005887,GO:0005913,GO:0007185,GO:0007186,GO:0007405,GO:0007411,GO:0008543,GO:0008595,GO:0016020,GO:0016303,GO:0019211,GO:0030900,GO:0042981,GO:0046619,GO:0046934,GO:0050678,GO:0051897,GO:0060527,GO:0070307,GO:0070372,GO:2000726	MAPK cascade|activation of MAPKK activity|activation of MAPK activity|gastrulation with mouth forming second|organ induction|ventricular septum development|transmembrane receptor protein tyrosine kinase adaptor activity|Ras guanyl-nucleotide exchange factor activity|fibroblast growth factor receptor binding|neurotrophin TRKA receptor binding|endosome|plasma membrane|integral component of plasma m…	path:hsa04714,path:hsa04722,path:hsa05205	Thermogenesis|Neurotrophin signaling pathway|Proteoglycans in cancer
XR_001749261.2	2.6775	0.636295	4.71871	0.134845	-2.89062	0.0165673	1	Down	0	0.0306059	0	0.0330308	0	0.0448002	0.0304254	0	0.0721415	0.0225526	0.106394	0.0646405	0	0.0843575	0.162359	0.29461	Chr12	92557232	92584395	+	LOC105369905
XR_001749336.1	6.49872	11.4051	1.59235	7.16246	2.84045	0.0149975	1	Up	0.0957884	0.352311	0.0179831	0.0474703	0.189784	0	0.0141874	0.382396	0	0	0	0	0.0539061	0.135567	0	0	Chr12	115630341	115641257	-	LOC105370002
XR_001749770.1	2.08028	0.524529	3.63602	0.144259	-2.79327	0.0251842	1	Down	0	1.11e-79	2.47e-60	0	1.11e-58	0.722731	0	5.24e-69	0	0.406473	3.15e-45	0.346336	1.79e-39	1.69875	0.379564	1.49737	Chr13	21260013	21269084	+	LOC105370105	XM_017020891.1	16938	antisense	intergenic	downstream	convergent	LOC101928764	GeneID:101928764,Genbank:XM_017020891.1	coiled-coil domain-containing protein 144B
XR_001749904.1	1.49902	2.99804	0	Inf	Inf	0.0280569	1	Up	0.00146779	5.3e-05	0.082268	0	1.83e-05	0.183061	0.0529346	0	0.00273773	0	1.57e-05	0.00123402	0	0.00235623	0	0.00113237	Chr13	73595604	73634420	+	LOC105370256	NM_007249.4	51592	antisense	intergenic	downstream	convergent	KLF12	GeneID:11278,Genbank:NM_007249.4,HGNC:HGNC:6346,MIM:607531	Kruppel like factor 12	GO:0000122,GO:0003677,GO:0003700,GO:0003714,GO:0005654,GO:0005829,GO:0006351,GO:0006357,GO:0046872	negative regulation of transcription from RNA polymerase II promoter|DNA binding|DNA binding transcription factor activity|transcription corepressor activity|nucleoplasm|cytosol|transcription, DNA-templated|regulation of transcription from RNA polymerase II promoter|metal ion binding
XR_001750687.1	1.26477	2.40039	0.129148	18.5863	4.21617	0.0238903	1	Up	0.106864	0.41532	0.31321	0	0	0	0.123826	0	0.0761739	0	0	0	0	0	0	0	Chr14	26953824	26971075	+	LOC105370419
XR_001750688.1	5.25874	9.46838	1.0491	9.02522	3.17396	0.0244242	1	Up	0.0224124	0.499567	0.268678	0	0.0310461	0.572215	0.0536371	0	0.0315911	0	0.0624933	0	0.0343981	0	0	0	Chr14	26950953	26967700	+	LOC105370419
XR_001750753.1	5.41756	10.5725	0.262634	40.2555	5.33112	0.0203301	1	Up	1.95692	0.236114	0.182928	0	2.37e-22	1.1e-06	1.40988	0	7.34e-21	2.49e-24	0.07635	0.000259164	4.57e-07	1.07e-13	0	9.03e-11	Chr14	46595624	46660349	-	LOC105370481	NM_080746.2	0	sense	genic	intronic	containing	RPL10L	GeneID:140801,Genbank:NM_080746.2,HGNC:HGNC:17976	ribosomal protein L10 like	GO:0000027,GO:0003723,GO:0003735,GO:0005634,GO:0005783,GO:0005829,GO:0005844,GO:0006412,GO:0007283,GO:0016020,GO:0022625	ribosomal large subunit assembly|RNA binding|structural constituent of ribosome|nucleus|endoplasmic reticulum|cytosol|polysome|translation|spermatogenesis|membrane|cytosolic large ribosomal subunit	path:hsa03010	Ribosome
XR_001750968.1	4.71354	8.77081	0.656269	13.3647	3.74035	0.0379581	1	Up	1.2e-13	0.43076	6.99e-13	0.0753433	0.209898	0.0607775	1.24e-08	0.918561	0.00617942	9.02e-32	0	1.56e-25	0.00406247	0.0771714	0.0419413	0.0106657	Chr14	53702320	53850862	-	LINC02331	NM_001347916.1	98874	sense	intergenic	downstream	same_strand	BMP4	GeneID:652,Genbank:NM_001347912.1,HGNC:HGNC:1071,MIM:112262	bone morphogenetic protein 4			path:hsa04060,path:hsa04350,path:hsa04390,path:hsa04550,path:hsa04919,path:hsa05200,path:hsa05217,path:hsa05418	Cytokine-cytokine receptor interaction|TGF-beta signaling pathway|Hippo signaling pathway|Signaling pathways regulating pluripotency of stem cells|Thyroid hormone signaling pathway|Pathways in cancer|Basal cell carcinoma|Fluid shear stress and atherosclerosis
XR_001752164.2	1.50613	3.01226	0	Inf	Inf	0.0149859	1	Up	0.00297804	7.5e-05	2.07e-10	1.07e-13	1.88e-05	0.0090347	0.0111442	0.0299654	0.000191792	1.48e-26	1.48e-07	5.57e-08	6.02e-10	3.37e-17	1.62e-08	4.37e-17	Chr16	49282490	49305051	+	LOC102724859	NM_004352.3	659	antisense	intergenic	upstream	divergent	CBLN1	GeneID:869,Genbank:NM_004352.3,HGNC:HGNC:1543,MIM:600432	cerebellin 1 precursor	GO:0005576,GO:0007157,GO:0007268,GO:0007399,GO:0009306,GO:0021707,GO:0030054,GO:0042803,GO:0045211,GO:0051965,GO:0090394,GO:1900454	extracellular region|heterophilic cell-cell adhesion via plasma membrane cell adhesion molecules|chemical synaptic transmission|nervous system development|protein secretion|cerebellar granule cell differentiation|cell junction|protein homodimerization activity|postsynaptic membrane|positive regulation of synapse assembly|negative regulation of excitatory postsynaptic potential|positive regulation…
XR_001753993.1	5.70578	1.06008	10.3515	0.102408	-3.28759	0.00946902	1	Down	0.00644315	0.03309	1.49e-05	9.46e-05	0.0164604	0.0278068	0.111703	0.0111669	0.0168704	5.15e-16	0.473119	0.327784	0.0289007	0.274701	0.308808	0.0274922	Chr19	52230529	52250800	+	LOC105372449	NM_014225.5	4104	sense	intergenic	downstream	same_strand	PPP2R1A	GeneID:5518,Genbank:NM_014225.5,HGNC:HGNC:9302,MIM:605983	protein phosphatase 2 scaffold subunit Aalpha	GO:0000086,GO:0000159,GO:0000184,GO:0000188,GO:0000775,GO:0004722,GO:0005634,GO:0005739,GO:0005829,GO:0006275,GO:0006355,GO:0006461,GO:0006470,GO:0006672,GO:0006915,GO:0007059,GO:0007084,GO:0007143,GO:0008380,GO:0010033,GO:0010389,GO:0015630,GO:0016020,GO:0016328,GO:0019888,GO:0019932,GO:0030111,GO:0030155,GO:0030308,GO:0030425,GO:0040008,GO:0042532,GO:0045595,GO:0046982,GO:0051232,GO:0051306,GO:…	G2/M transition of mitotic cell cycle|protein phosphatase type 2A complex|nuclear-transcribed mRNA catabolic process, nonsense-mediated decay|inactivation of MAPK activity|chromosome, centromeric region|protein serine/threonine phosphatase activity|nucleus|mitochondrion|cytosol|regulation of DNA replication|regulation of transcription, DNA-templated|protein complex assembly|protein dephosphorylat…	path:hsa03015,path:hsa04071,path:hsa04114,path:hsa04151,path:hsa04152,path:hsa04261,path:hsa04350,path:hsa04390,path:hsa04530,path:hsa04728,path:hsa04730,path:hsa05142,path:hsa05160,path:hsa05165	mRNA surveillance pathway|Sphingolipid signaling pathway|Oocyte meiosis|PI3K-Akt signaling pathway|AMPK signaling pathway|Adrenergic signaling in cardiomyocytes|TGF-beta signaling pathway|Hippo signaling pathway|Tight junction|Dopaminergic synapse|Long-term depression|Chagas disease (American trypanosomiasis)|Hepatitis C|Human papillomavirus infection
XR_001754493.1	0.818988	0	1.63798	0	#NUM!	0.036023	1	Down	0	0	0	0	0	0	0	0	0.0344961	0	0	0.0411089	0	0.0618835	0	0	Chr20	10176987	10196954	+	LOC105372524	NM_001322905.1	21844	sense	intergenic	upstream	same_strand	SNAP25	GeneID:6616,Genbank:NM_001322907.1,HGNC:HGNC:11132,MIM:600322	synaptosome associated protein 25	GO:0005737,GO:0005886,GO:0016020,GO:0030054,GO:0031201,GO:0043005,GO:0045202,GO:0048471	cytoplasm|plasma membrane|membrane|cell junction|SNARE complex|neuron projection|synapse|perinuclear region of cytoplasm	path:hsa04721,path:hsa04911	Synaptic vesicle cycle|Insulin secretion
XR_001755048.2	1.70775	0.114971	3.30054	0.0348339	-4.84336	0.028317	1	Down	3.46e-16	4.87e-23	0.005916	5.18e-20	9.38e-22	3.15e-17	3.06e-05	1.23e-15	2.25e-05	0.0113831	0.0715582	6.85e-17	1.49e-21	0.0403152	0.00769683	0.0115976	Chr21	38983485	39015672	-	LOC102724740
XR_001755055.1	4.91484	8.21655	1.61313	5.09354	2.34867	0.0270472	1	Up	0.0121856	0.191474	0.0508288	0.208412	0.124596	0.041268	0.352168	0.217653	0.0833195	2.47e-18	0.0633947	0.00147827	5.2e-06	0.0197321	0.0238083	0.0312659	Chr21	39028530	39084533	-	LOC107985484	NM_001261824.1	90913	sense	intergenic	downstream	same_strand	PSMG1	GeneID:8624,Genbank:NM_203433.2,HGNC:HGNC:3043,MIM:605296	proteasome assembly chaperone 1	GO:0005634,GO:0005654,GO:0005737,GO:0005783,GO:0005794,GO:0005829,GO:0021930,GO:0043248,GO:0070628,GO:0080129	nucleus|nucleoplasm|cytoplasm|endoplasmic reticulum|Golgi apparatus|cytosol|cerebellar granule cell precursor proliferation|proteasome assembly|proteasome binding|proteasome core complex assembly
XR_001755130.1	0.809482	1.61896	0	Inf	Inf	0.0255038	1	Up	0.00612852	0.0184797	0	0	0	0.0225722	0.0146722	0	0	0	0	0	0	0	0	0	Chr21	27204507	27239161	+	LOC105372759
XR_001755803.2	11.5313	18.2388	4.82371	3.78108	1.9188	0.0430375	1	Up	0	0.146649	0.146604	0.0049554	0	0	0.0722537	0.115714	0.0474399	0	0.0108382	0	0.0350303	0.0062771	0.00687769	0.0113174	ChrX	14540959	14557072	-	LOC107985686	NM_001171942.1	0	antisense	genic	intronic	nested	GLRA2	GeneID:2742,Genbank:NM_002063.3,HGNC:HGNC:4327,MIM:305990	glycine receptor alpha 2	GO:0004888,GO:0005886,GO:0005887,GO:0007218,GO:0007268,GO:0016594,GO:0016934,GO:0022852,GO:0030054,GO:0034220,GO:0034707,GO:0042995,GO:0045211,GO:0046872,GO:0060012,GO:0071230,GO:0071294,GO:0071361,GO:1902476	transmembrane signaling receptor activity|plasma membrane|integral component of plasma membrane|neuropeptide signaling pathway|chemical synaptic transmission|glycine binding|extracellularly glycine-gated chloride channel activity|glycine-gated chloride ion channel activity|cell junction|ion transmembrane transport|chloride channel complex|cell projection|postsynaptic membrane|metal ion binding|sy…	path:hsa04080	Neuroactive ligand-receptor interaction
XR_001755865.1	1.63248	0	3.26496	0	#NUM!	0.0121014	1	Down	1.02e-07	0	7.82e-06	1.31e-14	0	9.62e-13	2.12e-10	0.000165261	3.05e-05	0.0948354	5.31e-17	0.0288442	0.000301167	0.148245	1.05e-26	6.7e-20	ChrX	63135905	63155863	+	LOC105377211	NM_001185183.1	0	sense	genic	intronic	nested	VAMP7	GeneID:6845,Genbank:NM_005638.5,HGNC:HGNC:11486,MIM:300053	vesicle associated membrane protein 7	GO:0000149,GO:0005484,GO:0005737,GO:0005765,GO:0005789,GO:0005802,GO:0005886,GO:0006888,GO:0006892,GO:0006897,GO:0006906,GO:0006911,GO:0008333,GO:0009986,GO:0016020,GO:0016192,GO:0017156,GO:0019905,GO:0030027,GO:0030054,GO:0030141,GO:0030285,GO:0030665,GO:0030667,GO:0030670,GO:0031091,GO:0031143,GO:0031201,GO:0031902,GO:0034197,GO:0035493,GO:0035577,GO:0043001,GO:0043005,GO:0043231,GO:0043308,GO:…	SNARE binding|SNAP receptor activity|cytoplasm|lysosomal membrane|endoplasmic reticulum membrane|trans-Golgi network|plasma membrane|ER to Golgi vesicle-mediated transport|post-Golgi vesicle-mediated transport|endocytosis|vesicle fusion|phagocytosis, engulfment|endosome to lysosome transport|cell surface|membrane|vesicle-mediated transport|calcium ion regulated exocytosis|syntaxin binding|lamelli…	path:hsa04130	SNARE interactions in vesicular transport
XR_001755896.1	2.72705	0.824236	4.62987	0.178026	-2.48984	0.0457759	1	Down	0.00983072	0	0.0247702	0.0236457	0.0145744	0.0180332	0.0424083	0	0.0759459	0.101636	0.155913	0.107365	0.15793	0.0554095	0.00531669	0.0725733	ChrX	76144694	76152695	-	LOC107985665	NM_002186.2	0	antisense	genic	intronic	nested	IL9R	GeneID:3581,Genbank:NM_176786.1,HGNC:HGNC:6030,MIM:300007	interleukin 9 receptor			path:hsa04060,path:hsa04630,path:hsa04640	Cytokine-cytokine receptor interaction|Jak-STAT signaling pathway|Hematopoietic cell lineage
XR_001756053.1	5.91907	11.8381	0	Inf	Inf	0.0275614	1	Up	0	3.29513	0	0.730293	0	0	0	0.174691	0	0	0	0	0	0	0	0	ChrY	3803911	3833036	+	LOC105377227
XR_001756078.1	1.80913	3.61825	0	Inf	Inf	0.0320275	1	Up	0	0.477116	2e-05	0	0	0.594854	2.11189	0	0	0	0	0	0	0	0	0	ChrY	21228107	21253382	+	LOC107987346
XR_002956393.1	3.8184	1.37259	6.26421	0.219117	-2.19023	0.0378429	1	Down	1.76e-18	0.0397566	0	0.0426182	0.000191283	1.3e-22	0.0429255	9.16e-27	0.170294	0.0419577	0.00947082	1.34e-08	0.0449927	0.04949	0.113291	0.0937706	Chr6	127689086	127702674	-	LOC112267973	XM_017010849.1	5520	sense	intergenic	downstream	same_strand	THEMIS	GeneID:387357,Genbank:NM_001164687.1,HGNC:HGNC:21569,MIM:613607	thymocyte selection associated	GO:0002250,GO:0005634,GO:0005737,GO:0005911,GO:0008180,GO:0043368,GO:0043383,GO:0050852	adaptive immune response|nucleus|cytoplasm|cell-cell junction|COP9 signalosome|positive T cell selection|negative T cell selection|T cell receptor signaling pathway
XR_002956704.1	2.18326	4.36651	0	Inf	Inf	0.0374143	1	Up	1.26e-24	8.78e-10	3.85e-19	0.252467	9.25e-20	0.224016	0.0244831	0.000199619	0.000836686	0.00112576	8.26e-14	0.000100979	1.44e-06	0.00215917	7.13e-17	0.000153911	Chr8	37326957	37332052	-	LOC100507403
XR_002957097.1	20.7876	6.86349	34.7118	0.197728	-2.33841	0.0196003	1	Down	0.000211919	0.047113	0.124572	0.00201372	0.104119	6.53e-07	0.0255043	0.19502	0.204869	0.17758	0.632144	0.00340171	0.101473	0.186551	0.109321	0.77775	Chr10	95142804	95227845	-	LOC107984257	NM_207321.2	0	antisense	genic	intronic	overlapping	ACSM6	GeneID:142827,Genbank:NM_207321.2,HGNC:HGNC:31665	acyl-CoA synthetase medium chain family member 6	GO:0003996,GO:0004321,GO:0005524,GO:0005525,GO:0005759,GO:0006633,GO:0006637,GO:0015645,GO:0031647,GO:0046872,GO:0047760,GO:1903955	acyl-CoA ligase activity|fatty-acyl-CoA synthase activity|ATP binding|GTP binding|mitochondrial matrix|fatty acid biosynthetic process|acyl-CoA metabolic process|fatty acid ligase activity|regulation of protein stability|metal ion binding|butyrate-CoA ligase activity|positive regulation of protein targeting to mitochondrion	path:hsa00650	Butanoate metabolism
XR_002957101.1	2.59627	0.188	5.00455	0.0375659	-4.73443	0.00241306	1	Down	4.95e-24	1.41e-08	0.000155375	0.00324269	2.58e-24	1.82e-08	0.000639881	0.0127937	2.41e-05	0.0580678	0.0849306	0.0232827	0.0898192	0.0495125	0.0169359	0.061936	Chr10	120634947	120817751	+	LOC105378516	NM_018117.11	33424	sense	intergenic	upstream	same_strand	WDR11	GeneID:55717,Genbank:NM_018117.11,HGNC:HGNC:13831,MIM:606417	WD repeat domain 11	GO:0005634,GO:0005737,GO:0005765,GO:0005829,GO:0015630,GO:0016020,GO:0016021	nucleus|cytoplasm|lysosomal membrane|cytosol|microtubule cytoskeleton|membrane|integral component of membrane
XR_002957621.1	1.06906	0	2.13812	0	#NUM!	0.00789483	1	Down	0.000165608	9.76e-10	2.56e-21	0.000120808	8.44e-13	0.00639484	1.98e-14	2.62e-17	0.0396133	0.0463081	0.00029644	0.0110201	2.23e-09	0.0485808	0.0313743	0.000677298	Chr14	90524432	90536188	-	LOC105370620	XM_017021044.2	4400	sense	intergenic	downstream	same_strand	TTC7B	GeneID:145567,Genbank:XM_017021046.1,HGNC:HGNC:19858	tetratricopeptide repeat domain 7B	GO:0005829,GO:0005886,GO:0046854,GO:0072659	cytosol|plasma membrane|phosphatidylinositol phosphorylation|protein localization to plasma membrane
XR_002957927.1	2.07697	4.15395	0	Inf	Inf	0.0272457	1	Up	0.73263	7.77e-10	4.08e-06	3.95e-08	1.65986	0.25881	9.16e-05	6.85e-14	2.96e-14	5.24e-06	2.14e-07	8.19e-15	2.69e-09	1.11e-05	2.69e-19	0.000270312	Chr16	90138044	90148759	+	LOC105376781	XM_005256274.3	60705	antisense	intergenic	upstream	divergent	PRDM7	GeneID:11105,Genbank:XM_011522829.1,HGNC:HGNC:9351,MIM:609759	PR/SET domain 7	GO:0003676,GO:0005634,GO:0005694,GO:0006355,GO:0018024	nucleic acid binding|nucleus|chromosome|regulation of transcription, DNA-templated|histone-lysine N-methyltransferase activity	path:hsa00310	Lysine degradation
XR_002958413.1	8.66531	15.5852	1.74538	8.92943	3.15857	0.0481964	1	Up	0.0314954	0.047427	1.25099	0	0.165194	2.15161	1.12e-07	3.92759	3.95e-05	0.0585212	0	0.0267115	0.420604	0.18825	0	0.105524	Chr1	189149647	189603580	+	LOC105371657
XR_002958435.1	6.39876	0.626912	12.1706	0.0515103	-4.279	0.00583687	1	Down	0	0	0.402669	0	0	0	0	0.308552	0.443842	0	0.818036	2.9701	2.24119	0.503629	3.69253	0	Chr19	58480718	58483568	-	LOC112268251	NM_017908.3	0	antisense	genic	exonic	overlapping	ZNF446	GeneID:55663,Genbank:XM_006723266.4,HGNC:HGNC:21036	zinc finger protein 446	GO:0000981,GO:0003677,GO:0005615,GO:0005634,GO:0006351,GO:0042802,GO:0046872	RNA polymerase II transcription factor activity, sequence-specific DNA binding|DNA binding|extracellular space|nucleus|transcription, DNA-templated|identical protein binding|metal ion binding
XR_002958821.1	0.955663	1.91133	0	Inf	Inf	0.0136943	1	Up	0	0	0.503965	0.231418	0	0	0.212708	0.339273	0	0	0	0	0	0	0	0	ChrX	42726596	42755890	-	LOC105373186	NM_025210.1	21476	sense	intergenic	downstream	same_strand	PPP1R2C	GeneID:80316,Genbank:NM_025210.1,HGNC:HGNC:16324	PPP1R2C family member C	GO:0000164,GO:0004864,GO:0009966,GO:0043666	protein phosphatase type 1 complex|protein phosphatase inhibitor activity|regulation of signal transduction|regulation of phosphoprotein phosphatase activity
XR_002959417.1	0.729928	0	1.45986	0	#NUM!	0.0390468	1	Down	2.4e-27	1.99e-06	0.000870633	4.04e-27	6.37e-07	0	8.07e-09	0.00285555	2.58e-05	0.0219499	0.0666604	3e-15	8.97e-05	0.00562861	0.050966	0.000431337	Chr2	120542860	120553382	-	LOC105373585
XR_002959440.1	1.80404	3.48802	0.120062	29.0517	4.86055	0.0239886	1	Up	0.0237615	2.47e-08	0.018887	5.34e-06	0.0828264	0.00776845	0.0165397	1.41e-11	1.19e-12	0.00333124	4.09e-22	0.000608408	2.98e-08	7.69e-06	6.86e-05	5.32e-12	Chr2	179654743	179679990	+	LOC101927073	NM_001352812.1	0	antisense	genic	exonic	overlapping	ZNF385B	GeneID:151126,Genbank:XM_011510713.3,HGNC:HGNC:26332,MIM:612344	zinc finger protein 385B	GO:0001650,GO:0002039,GO:0003723,GO:0005634,GO:0008270,GO:0072332	fibrillar center|p53 binding|RNA binding|nucleus|zinc ion binding|intrinsic apoptotic signaling pathway by p53 class mediator
XR_002959457.1	1.46993	2.68212	0.257733	10.4066	3.37943	0.0236746	1	Up	0.107943	0.000497522	0.0188893	0.0174651	0.0252915	0.0302373	0.0666969	0.176971	1.41e-15	0.0132831	0.00945088	0.0140146	5.56e-06	0.00878538	8.18e-09	0.00211693	Chr2	234793220	234888364	-	LOC101927896	NM_014521.2	63620	antisense	intergenic	upstream	divergent	SH3BP4	GeneID:23677,Genbank:NM_014521.2,HGNC:HGNC:10826,MIM:605611	SH3 domain binding protein 4	GO:0005092,GO:0005634,GO:0005737,GO:0005905,GO:0006897,GO:0008285,GO:0010508,GO:0017016,GO:0030136,GO:0030308,GO:0032007,GO:0034260,GO:0042802,GO:0050790,GO:0061462,GO:0070062,GO:0071230	GDP-dissociation inhibitor activity|nucleus|cytoplasm|clathrin-coated pit|endocytosis|negative regulation of cell proliferation|positive regulation of autophagy|Ras GTPase binding|clathrin-coated vesicle|negative regulation of cell growth|negative regulation of TOR signaling|negative regulation of GTPase activity|identical protein binding|regulation of catalytic activity|protein localization to l…
XR_002959812.1	5.67273	10.1941	1.15133	8.85421	3.14636	0.0225102	1	Up	6.83e-15	0.00199256	0.320468	4.71e-16	8.22e-12	0.31834	0.102277	0.190087	1.09e-12	0.000676559	0.000168034	0.00856326	0.00288019	2.06e-10	0.0635232	1.25e-08	Chr4	174522845	174534922	+	LOC105377548	NM_000860.5	0	antisense	genic	exonic	overlapping	HPGD	GeneID:3248,Genbank:NM_001256306.1,HGNC:HGNC:5154,MIM:601688	15-hydroxyprostaglandin dehydrogenase			path:hsa05202	Transcriptional misregulation in cancer
XR_109769.3	3.22291	6.44581	0	Inf	Inf	0.00505329	1	Up	3.64e-05	0.0200352	0.234529	0.342516	2.52e-09	1.48e-15	2.54e-24	0.21515	6.26e-11	3.67e-20	3.8e-16	1.65e-10	8.62e-08	1.09e-16	1.42e-11	6.22e-20	ChrX	103404777	103498790	+	LL0XNC01-250H12.3	NM_005638.5	0	sense	genic	intronic	nested	VAMP7	GeneID:6845,Genbank:NM_005638.5,HGNC:HGNC:11486,MIM:300053	vesicle associated membrane protein 7	GO:0000149,GO:0005484,GO:0005737,GO:0005765,GO:0005789,GO:0005802,GO:0005886,GO:0006888,GO:0006892,GO:0006897,GO:0006906,GO:0006911,GO:0008333,GO:0009986,GO:0016020,GO:0016192,GO:0017156,GO:0019905,GO:0030027,GO:0030054,GO:0030141,GO:0030285,GO:0030665,GO:0030667,GO:0030670,GO:0031091,GO:0031143,GO:0031201,GO:0031902,GO:0034197,GO:0035493,GO:0035577,GO:0043001,GO:0043005,GO:0043231,GO:0043308,GO:…	SNARE binding|SNAP receptor activity|cytoplasm|lysosomal membrane|endoplasmic reticulum membrane|trans-Golgi network|plasma membrane|ER to Golgi vesicle-mediated transport|post-Golgi vesicle-mediated transport|endocytosis|vesicle fusion|phagocytosis, engulfment|endosome to lysosome transport|cell surface|membrane|vesicle-mediated transport|calcium ion regulated exocytosis|syntaxin binding|lamelli…	path:hsa04130	SNARE interactions in vesicular transport
XR_242044.5	3.2842	6.56841	0	Inf	Inf	0.000928116	1	Up	6.29e-27	7.59e-05	0.719957	0.0867678	0.652602	1.00986	0.0626473	1.46e-27	1.7e-25	2.43e-25	0.0109913	7.97e-37	1.71e-25	1.14e-28	5.06e-19	1.66e-28	Chr6	57961932	57972671	+	LOC101927293
XR_243796.4	0.696555	0	1.39311	0	#NUM!	0.0327253	1	Down	0	0	0	3.12e-57	0	0	0	0	0.00251571	0.0134511	0.0203114	0.00299136	0	0.0125817	0.0653923	0.0411208	Chr17	36116141	36150681	-	LOC101927369	NM_002984.3	10520	antisense	intergenic	downstream	convergent	CCL4	GeneID:6351,Genbank:NM_002984.3,HGNC:HGNC:10630,MIM:182284	C-C motif chemokine ligand 4			path:hsa04060,path:hsa04062,path:hsa04064,path:hsa04620,path:hsa04623,path:hsa05132,path:hsa05163	Cytokine-cytokine receptor interaction|Chemokine signaling pathway|NF-kappa B signaling pathway|Toll-like receptor signaling pathway|Cytosolic DNA-sensing pathway|Salmonella infection|Human cytomegalovirus infection
XR_244660.1	0.80698	0	1.61396	0	#NUM!	0.0239581	1	Down	1.33e-18	5.43e-21	1.82e-25	6.86e-26	1.95e-23	1.07e-26	7.53e-33	5.47e-28	0.0610427	0.173575	0.0590191	5.98e-37	0.0570473	0.00475091	4.67e-30	0.0874067	Chr4	78716076	78743807	+	LOC101928893	NM_198892.1	32571	sense	intergenic	upstream	same_strand	BMP2K	GeneID:55589,Genbank:NM_198892.1,HGNC:HGNC:18041,MIM:617648	BMP2 inducible kinase	GO:0004674,GO:0005524,GO:0005737,GO:0006468,GO:0016607,GO:0019208,GO:0030500,GO:0035612,GO:0045747,GO:2000369	protein serine/threonine kinase activity|ATP binding|cytoplasm|protein phosphorylation|nuclear speck|phosphatase regulator activity|regulation of bone mineralization|AP-2 adaptor complex binding|positive regulation of Notch signaling pathway|regulation of clathrin-dependent endocytosis	path:hsa05202	Transcriptional misregulation in cancer
XR_427919.3	1.4657	2.56847	0.362929	7.07707	2.82315	0.0489829	1	Up	0.119082	3.47e-08	0.0826961	3.91e-11	0.00478312	0.0346773	0.11788	0.123925	0.00184822	0.000421523	3.12e-17	0.0166424	7.01e-07	1.12e-17	0.0233767	3.69e-07	Chr6	36149470	36196427	-	LOC102723648	NM_015695.2	346	antisense	intergenic	upstream	divergent	BRPF3	GeneID:27154,Genbank:NM_015695.2,HGNC:HGNC:14256,MIM:616856	bromodomain and PHD finger containing 3	GO:0002576,GO:0005576,GO:0005829,GO:0043966,GO:0046872,GO:0070776	platelet degranulation|extracellular region|cytosol|histone H3 acetylation|metal ion binding|MOZ/MORF histone acetyltransferase complex
XR_428742.3	12.5857	21.5714	3.59996	5.99212	2.58307	0.0294332	1	Up	0.0736843	0.036844	0.00956614	0.333326	0.271316	0.00402407	0.0433948	0.168847	0.00983543	0.00699008	0.0375128	0.00200214	0.0308407	2.68e-06	0.0329687	0.021928	Chr10	47210955	47231725	+	LOC101929216	NM_004962.4	68499	sense	intergenic	upstream	same_strand	GDF10	GeneID:2662,Genbank:NM_004962.4,HGNC:HGNC:4215,MIM:601361	growth differentiation factor 10	GO:0001501,GO:0001649,GO:0005125,GO:0005160,GO:0005615,GO:0007179,GO:0008083,GO:0010862,GO:0030509,GO:0031012,GO:0042981,GO:0043408,GO:0045444,GO:0045668,GO:0048468,GO:0060395	skeletal system development|osteoblast differentiation|cytokine activity|transforming growth factor beta receptor binding|extracellular space|transforming growth factor beta receptor signaling pathway|growth factor activity|positive regulation of pathway-restricted SMAD protein phosphorylation|BMP signaling pathway|extracellular matrix|regulation of apoptotic process|regulation of MAPK cascade|fa…	path:hsa04060	Cytokine-cytokine receptor interaction
XR_922250.2	2.60294	4.47922	0.726661	6.16412	2.62389	0.0338855	1	Up	0.0535299	0.0968423	0.110107	0.0472755	0.0558399	0.303258	0.0635061	0.352107	0.0256702	0.0391627	0.0213311	0	0	0.0280053	0	0.0388135	Chr1	167166934	167172159	+	LOC105371601	XM_011510146.2	37804	sense	intergenic	downstream	same_strand	DUSP27	GeneID:92235,Genbank:XM_011510146.2,HGNC:HGNC:25034	dual specificity phosphatase 27, atypical	GO:0008138,GO:0030017	protein tyrosine/serine/threonine phosphatase activity|sarcomere
XR_922767.1	0.978545	1.95709	0	Inf	Inf	0.0345624	1	Up	0.00450888	0.00889529	0.00248157	0.0114274	0.0108306	0.00621632	0.0036437	0.0853586	0.0034871	1.56e-06	8.33e-10	0.00245672	7.11e-07	1.7e-16	0.000337058	1.59e-05	Chr2	9104159	9109859	+	LOC105373414	NM_001135191.1	96906	sense	intergenic	upstream	same_strand	ASAP2	GeneID:8853,Genbank:NM_003887.2,HGNC:HGNC:2721,MIM:603817	ArfGAP with SH3 domain, ankyrin repeat and PH domain 2	GO:0005096,GO:0005886,GO:0032580,GO:0046872	GTPase activator activity|plasma membrane|Golgi cisterna membrane|metal ion binding	path:hsa04144,path:hsa04666	Endocytosis|Fc gamma R-mediated phagocytosis
XR_923256.3	3.95491	0.591972	7.31785	0.0808942	-3.62782	0.002292	1	Down	3.71e-28	0.142504	0.162985	1.38e-78	4.69e-26	1.84e-24	0	0	0.775313	0.251552	0	0.000261291	0.315397	0.908978	0.573645	0.495201	Chr2	120167958	120172227	-	LOC105373582	XM_006712653.1	0	antisense	genic	exonic	nested	EPB41L5	GeneID:57669,Genbank:NM_020909.3,HGNC:HGNC:19819,MIM:611730	erythrocyte membrane protein band 4.1 like 5	GO:0001701,GO:0001837,GO:0001839,GO:0003383,GO:0005200,GO:0005634,GO:0005829,GO:0005856,GO:0005886,GO:0005925,GO:0006931,GO:0007398,GO:0007492,GO:0007509,GO:0008092,GO:0009826,GO:0010608,GO:0010634,GO:0010718,GO:0019904,GO:0022408,GO:0031032,GO:0032091,GO:0032092,GO:0032525,GO:0032587,GO:0048319,GO:0048339,GO:0048617,GO:0051894,GO:0070201,GO:0070986,GO:0071560	in utero embryonic development|epithelial to mesenchymal transition|neural plate morphogenesis|apical constriction|structural constituent of cytoskeleton|nucleus|cytosol|cytoskeleton|plasma membrane|focal adhesion|substrate-dependent cell migration, cell attachment to substrate|ectoderm development|endoderm development|mesoderm migration involved in gastrulation|cytoskeletal protein binding|unidi…
XR_925231.1	2.41791	0.359971	4.47586	0.0804249	-3.63621	0.00718992	1	Down	6.24e-05	2.53e-06	5.1e-23	1.14e-40	4.11e-80	0.254854	0.106104	0	0.000850165	0.937191	0.623107	0.00140702	0.52862	0.856777	1.16e-05	1.02006	Chr4	38744122	38748737	+	LOC105374413	XM_011513760.2	23501	antisense	intergenic	downstream	convergent	TLR10	GeneID:81793,Genbank:XM_011513760.2,HGNC:HGNC:15634,MIM:606270	toll like receptor 10	GO:0002224,GO:0002755,GO:0004888,GO:0005886,GO:0005887,GO:0006954,GO:0006955,GO:0016020,GO:0034166,GO:0045087,GO:0050707,GO:0050729	toll-like receptor signaling pathway|MyD88-dependent toll-like receptor signaling pathway|transmembrane signaling receptor activity|plasma membrane|integral component of plasma membrane|inflammatory response|immune response|membrane|toll-like receptor 10 signaling pathway|innate immune response|regulation of cytokine secretion|positive regulation of inflammatory response
XR_926755.2	0.738446	0	1.47689	0	#NUM!	0.0259683	1	Down	0	0	0	0	0.00500767	0	0	0.00426089	0.0225057	7.52e-08	0.00518928	0	0	0.0761907	0.030164	0.00257907	Chr6	36241390	36248501	-	LOC105375036	XM_011514520.2	0	antisense	genic	intronic	overlapping	PNPLA1	GeneID:285848,Genbank:XM_017010778.1,HGNC:HGNC:21246,MIM:612121	patatin like phospholipase domain containing 1	GO:0004806,GO:0005737,GO:0005811,GO:0016020,GO:0019433,GO:0055088	triglyceride lipase activity|cytoplasm|lipid droplet|membrane|triglyceride catabolic process|lipid homeostasis
XR_926759.2	3.84214	1.10914	6.57514	0.168687	-2.56758	0.0257503	1	Down	0.0422553	0.138276	1.56e-31	5.76e-24	3.12e-21	1.8e-22	2.63e-10	0.0686501	0.332382	3.12e-62	0.0321498	0.109296	0.134079	0.194436	0.27828	0.0964256	Chr6	36638626	36642020	+	LOC105375038	NM_003017.4	34159	sense	intergenic	downstream	same_strand	SRSF3	GeneID:6428,Genbank:NM_003017.4,HGNC:HGNC:10785,MIM:603364	serine and arginine rich splicing factor 3			path:hsa03040,path:hsa05168	Spliceosome|Herpes simplex infection
XR_927009.2	2.28237	4.44467	0.120062	37.0197	5.21022	0.0280631	1	Up	0.0519024	0.977661	0	1.9e-18	0.829419	0.177413	5.22e-21	0.0572675	2.55e-09	0.0511249	5.72e-27	0	2.11e-18	7.63e-22	0	2.46e-15	Chr7	6990241	7109634	+	LOC105375138	XM_024447030.1	33457	antisense	intergenic	upstream	divergent	LOC112267992	GeneID:112267992,Genbank:XM_024447030.1	uncharacterized LOC112267992	GO:0003677,GO:0003723,GO:0003887,GO:0003964,GO:0004190,GO:0004523,GO:0006308,GO:0006310,GO:0008270,GO:0016020,GO:0019013,GO:0019068,GO:0020002,GO:0032993,GO:0039657,GO:0039660,GO:0039705,GO:0044185,GO:0044824,GO:0044826,GO:0046718,GO:0072494,GO:0075713	DNA binding|RNA binding|DNA-directed DNA polymerase activity|RNA-directed DNA polymerase activity|aspartic-type endopeptidase activity|RNA-DNA hybrid ribonuclease activity|DNA catabolic process|DNA recombination|zinc ion binding|membrane|viral nucleocapsid|virion assembly|host cell plasma membrane|protein-DNA complex|suppression by virus of host gene expression|structural constituent of virion|vi…
XR_927074.2	0.894249	1.7885	0	Inf	Inf	0.029068	1	Up	0.0221268	0.0655427	0.160351	0	0	0.0801589	0	0	0	0	0	0	0	0	0	0	Chr7	17362433	17373084	-	LOC105375171	NM_001621.4	16282	antisense	intergenic	downstream	convergent	AHR	GeneID:196,Genbank:NM_001621.4,HGNC:HGNC:348,MIM:600253	aryl hydrocarbon receptor	GO:0001094,GO:0001223,GO:0001568,GO:0003677,GO:0003700,GO:0004874,GO:0004879,GO:0005634,GO:0005654,GO:0005667,GO:0005737,GO:0005829,GO:0006355,GO:0006357,GO:0006366,GO:0006805,GO:0006915,GO:0007049,GO:0008134,GO:0009410,GO:0009636,GO:0010468,GO:0017025,GO:0030888,GO:0032922,GO:0034752,GO:0034753,GO:0035326,GO:0043234,GO:0044212,GO:0045892,GO:0045893,GO:0045944,GO:0046982,GO:0046983,GO:0051879,GO:…	TFIID-class transcription factor binding|transcription coactivator binding|blood vessel development|DNA binding|DNA binding transcription factor activity|aryl hydrocarbon receptor activity|nuclear receptor activity|nucleus|nucleoplasm|transcription factor complex|cytoplasm|cytosol|regulation of transcription, DNA-templated|regulation of transcription from RNA polymerase II promoter|transcription …	path:hsa04659,path:hsa04934	Th17 cell differentiation|Cushing syndrome
XR_927111.2	0.693776	1.38755	0	Inf	Inf	0.0452781	1	Up	0.229729	0.651763	3.3e-23	0	0	0	0.869864	0	0	0	0	0	0	0	2e-06	0	Chr7	26101583	26123244	+	LOC105375198	NM_004289.6	28983	sense	intergenic	upstream	same_strand	NFE2L3	GeneID:9603,Genbank:NM_004289.6,HGNC:HGNC:7783,MIM:604135	nuclear factor, erythroid 2 like 3	GO:0000976,GO:0000978,GO:0001078,GO:0003700,GO:0003713,GO:0005634,GO:0005737,GO:0006357,GO:0006366,GO:0045893	transcription regulatory region sequence-specific DNA binding|RNA polymerase II proximal promoter sequence-specific DNA binding|transcriptional repressor activity, RNA polymerase II proximal promoter sequence-specific DNA binding|DNA binding transcription factor activity|transcription coactivator activity|nucleus|cytoplasm|regulation of transcription from RNA polymerase II promoter|transcription …
XR_928165.2	1.76706	3.53413	0	Inf	Inf	0.0353402	1	Up	0.0034013	1.28868	0.498966	8.79e-12	2.65e-13	1.46e-11	0.25019	1.56e-08	4.88e-15	3.17e-10	1.54e-16	4.12e-14	4.28e-11	1.59e-14	5.89e-05	6.33e-05	Chr7	150761609	150781114	-	LOC105375566	NM_001101312.1	10173	sense	intergenic	downstream	same_strand	TMEM176B	GeneID:28959,Genbank:NM_014020.3,HGNC:HGNC:29596,MIM:610385	transmembrane protein 176B	GO:0009887,GO:0016021,GO:0030154,GO:0031965,GO:2001199	animal organ morphogenesis|integral component of membrane|cell differentiation|nuclear membrane|negative regulation of dendritic cell differentiation
XR_928397.2	7.23875	13.1278	1.3497	9.72643	3.28191	0.0100914	1	Up	0.276064	0.00888961	0.387418	0.00457989	0.145851	0.00424695	0.211777	0.00352724	0.00666616	0.0312851	0.00146055	0.00977285	0.00776745	0.0248039	0.00188571	0.0126814	Chr8	90881701	90896312	-	LOC105375634	NM_022351.4	0	antisense	genic	intronic	nested	NECAB1	GeneID:64168,Genbank:NM_022351.4,HGNC:HGNC:20983	N-terminal EF-hand calcium binding protein 1	GO:0005509,GO:0005634,GO:0005654,GO:0005737,GO:0005829	calcium ion binding|nucleus|nucleoplasm|cytoplasm|cytosol
XR_929509.2	11.9334	21.3704	2.49649	8.56017	3.09764	0.0221337	1	Up	0.0550619	0.169182	0.0631374	0.0697756	0.310396	0.972419	0.222124	0	0.0255209	0	0.121091	0	0.040637	0	0	0	Chr9	17902147	17907256	-	LOC105375987	XM_011518064.3	0	antisense	genic	intronic	overlapping	ADAMTSL1	GeneID:92949,Genbank:XM_011518064.3,HGNC:HGNC:14632,MIM:609198	ADAMTS like 1	GO:0005578,GO:0005788,GO:0008233,GO:0036066	proteinaceous extracellular matrix|endoplasmic reticulum lumen|peptidase activity|protein O-linked fucosylation
XR_930231.2	0.736023	0	1.47205	0	#NUM!	0.0311919	1	Down	0	0	0	0	0	0	0	0	0.156005	0	0.164947	0.0939029	0	0	0.297827	0	Chr9	107793435	107799872	-	LOC105376209
XR_930270.2	1.70637	0	3.41273	0	#NUM!	0.00133032	1	Down	0	0	0	0	0	0	0	0	0	0.190438	0.224594	0.119706	0.344202	0	0.19297	0	Chr9	115596475	115672828	+	LOC105376235
XR_930598.2	2.25776	4.51553	0	Inf	Inf	0.0451534	1	Up	0.296577	0	1.3942	0.15435	0	0	0	0	0	0	0	0	0	0	0	0	Chr10	4757083	4764117	-	LOC105376374	XM_024448226.1	60437	antisense	intergenic	upstream	divergent	AKR1E2	GeneID:83592,Genbank:XM_024448226.1,HGNC:HGNC:23437,MIM:617451	aldo-keto reductase family 1 member E2	GO:0005654,GO:0005794,GO:0005829,GO:0016491,GO:0050571,GO:0055114,GO:0070062	nucleoplasm|Golgi apparatus|cytosol|oxidoreductase activity|1,5-anhydro-D-fructose reductase activity|oxidation-reduction process|extracellular exosome
XR_932342.1	2.18665	0.334687	4.03861	0.0828718	-3.59297	0.0114513	1	Down	0.00762869	0	0.011718	0	0	0	0	0	0.0321661	0.0071064	0.0108962	0	0.0806602	0.0469686	0.034392	0.0216419	Chr15	62267323	62278860	+	LOC102724938	XM_011522295.2	10385	antisense	intergenic	upstream	divergent	LOC105370849	GeneID:105370849,Genbank:XM_017022788.1	golgin subfamily A member 2-like	GO:0005739	mitochondrion
XR_933627.3	2.7762	0.292746	5.25966	0.0556587	-4.16725	0.0269187	1	Down	0.0387976	0.0157159	0	0	9.04e-20	0.0185759	0	0.0680609	7.49e-24	0.0245297	0.0777308	0.244278	0.0325949	0.169103	0.593452	0.0826042	Chr16	57567642	57607366	-	LOC105371291	NM_001304376.2	0	antisense	genic	exonic	overlapping	ADGRG5	GeneID:221188,Genbank:XM_011522949.2,HGNC:HGNC:19010,MIM:616965	adhesion G protein-coupled receptor G5	GO:0004930,GO:0005886,GO:0007166,GO:0007186,GO:0016021	G-protein coupled receptor activity|plasma membrane|cell surface receptor signaling pathway|G-protein coupled receptor signaling pathway|integral component of membrane
XR_934335.2	12.4377	4.73259	20.1429	0.23495	-2.08957	0.021111	1	Down	0.00515362	0.143214	0.012659	0.104332	0.0169035	0.117564	0.0281916	0.0207479	0.0719382	0.341221	0.474381	0.0927758	0.268128	0.278548	0.075845	0.0990585	Chr17	21612897	21644189	+	LOC101930665	NM_001194958.2	48334	sense	intergenic	upstream	same_strand	KCNJ18	GeneID:100134444,Genbank:NM_001194958.2,HGNC:HGNC:39080,MIM:613236	potassium voltage-gated channel subfamily J member 18	GO:0005242,GO:0005886,GO:0005887,GO:0010107,GO:0034765	inward rectifier potassium channel activity|plasma membrane|integral component of plasma membrane|potassium ion import|regulation of ion transmembrane transport
XR_935093.2	2.34462	4.68924	0	Inf	Inf	0.00521398	1	Up	0	0.471426	0	0	0.478627	0.584028	0	0	0	0	0	0	0	0	0	0	Chr18	1779522	1782253	+	LOC105371959
XR_936412.3	0.957607	0	1.91521	0	#NUM!	0.0176122	1	Down	5.22e-75	2.04e-73	8.26e-85	1.47e-37	1.06e-83	2.29e-82	9.85e-71	5.53e-57	0.0249773	0.00939217	7.76e-92	0.0413307	4.13e-49	0.0158426	0.0179815	6.16e-90	Chr19	20610331	20618078	+	LOC105372318	NM_001076675.2	1861	antisense	intergenic	downstream	convergent	ZNF626	GeneID:199777,Genbank:NM_001076675.2,HGNC:HGNC:30461	zinc finger protein 626	GO:0003677,GO:0005634,GO:0006351,GO:0006355,GO:0046872	DNA binding|nucleus|transcription, DNA-templated|regulation of transcription, DNA-templated|metal ion binding
XR_936920.2	1.35125	0	2.70251	0	#NUM!	0.0163065	1	Down	3.63e-08	0	1.47e-23	3.83e-21	5.6e-10	0	0.00125342	0.0020727	0.195739	0	0.00247288	0.0156972	0.441985	0.0589081	0.0311807	0.0615594	Chr20	57720481	57724348	+	LOC105372692	NM_199171.2	8945	antisense	intergenic	upstream	divergent	PMEPA1	GeneID:56937,Genbank:NM_199171.2,HGNC:HGNC:14107,MIM:606564	prostate transmembrane protein, androgen induced 1	GO:0000139,GO:0005886,GO:0010008,GO:0010991,GO:0016021,GO:0030512,GO:0030521,GO:0031901,GO:0043231,GO:0050699,GO:0060394,GO:0070412	Golgi membrane|plasma membrane|endosome membrane|negative regulation of SMAD protein complex assembly|integral component of membrane|negative regulation of transforming growth factor beta receptor signaling pathway|androgen receptor signaling pathway|early endosome membrane|intracellular membrane-bounded organelle|WW domain binding|negative regulation of pathway-restricted SMAD protein phosphoryl…
XR_937228.1	0.997306	0.104746	1.88987	0.055425	-4.17332	0.0447633	1	Down	0.0374074	0	0	0	0	0	0	0	0.158132	0	0.154665	1.36e-05	0.102895	0.114702	0	0	Chr20	6765590	6767484	-	LOC105372517	NM_001200.3	614	antisense	intergenic	upstream	divergent	BMP2	GeneID:650,Genbank:NM_001200.3,HGNC:HGNC:1069,MIM:112261	bone morphogenetic protein 2			path:hsa04060,path:hsa04350,path:hsa04390,path:hsa05200,path:hsa05217	Cytokine-cytokine receptor interaction|TGF-beta signaling pathway|Hippo signaling pathway|Pathways in cancer|Basal cell carcinoma
XR_937589.1	1.09411	0	2.18822	0	#NUM!	0.00770889	1	Down	0	0	0	0	0	0	0	0	0	0.34989	0	0.206548	0	0.23113	0.118216	0.425103	Chr21	14676699	14678599	-	LOC105372738	NM_001256579.2	33592	sense	intergenic	upstream	same_strand	LOC388813	GeneID:388813,Genbank:NM_001256579.2	uncharacterized protein ENSP00000383407-like
XR_937682.2	0.852729	1.70546	0	Inf	Inf	0.0400015	1	Up	0.188412	8.26e-13	0	0.121908	0.0305376	0.0372086	0	0.0109923	0	0	0	0	0	0	0.00925038	0	Chr21	33982829	33984966	+	LOC105372790	NM_001697.2	66975	antisense	intergenic	upstream	divergent	ATP5PO	GeneID:539,Genbank:NM_001697.2,HGNC:HGNC:850,MIM:600828	ATP synthase peripheral stalk subunit OSCP	GO:0005215,GO:0005634,GO:0005739,GO:0005743,GO:0005753,GO:0005886,GO:0006754,GO:0008144,GO:0015992,GO:0016887,GO:0022857,GO:0031012,GO:0042407,GO:0042776,GO:0046933,GO:0070062	transporter activity|nucleus|mitochondrion|mitochondrial inner membrane|mitochondrial proton-transporting ATP synthase complex|plasma membrane|ATP biosynthetic process|drug binding|proton transport|ATPase activity|transmembrane transporter activity|extracellular matrix|cristae formation|mitochondrial ATP synthesis coupled proton transport|proton-transporting ATP synthase activity, rotational mech…	path:hsa00190,path:hsa04714,path:hsa05010,path:hsa05012,path:hsa05016	Oxidative phosphorylation|Thermogenesis|Alzheimer disease|Parkinson disease|Huntington disease
XR_938426.2	1.20715	0	2.4143	0	#NUM!	0.010468	1	Down	1.34e-14	1.58e-20	4.07e-27	1.31e-27	0	0.000142427	0	0	0.0289155	0.0463783	0.343179	1.82e-21	0.0899247	0.476436	5.16e-05	6.96e-23	ChrX	69030776	69038873	+	LOC102723911	NM_005638.5	0	sense	genic	intronic	nested	VAMP7	GeneID:6845,Genbank:NM_005638.5,HGNC:HGNC:11486,MIM:300053	vesicle associated membrane protein 7	GO:0000149,GO:0005484,GO:0005737,GO:0005765,GO:0005789,GO:0005802,GO:0005886,GO:0006888,GO:0006892,GO:0006897,GO:0006906,GO:0006911,GO:0008333,GO:0009986,GO:0016020,GO:0016192,GO:0017156,GO:0019905,GO:0030027,GO:0030054,GO:0030141,GO:0030285,GO:0030665,GO:0030667,GO:0030670,GO:0031091,GO:0031143,GO:0031201,GO:0031902,GO:0034197,GO:0035493,GO:0035577,GO:0043001,GO:0043005,GO:0043231,GO:0043308,GO:…	SNARE binding|SNAP receptor activity|cytoplasm|lysosomal membrane|endoplasmic reticulum membrane|trans-Golgi network|plasma membrane|ER to Golgi vesicle-mediated transport|post-Golgi vesicle-mediated transport|endocytosis|vesicle fusion|phagocytosis, engulfment|endosome to lysosome transport|cell surface|membrane|vesicle-mediated transport|calcium ion regulated exocytosis|syntaxin binding|lamelli…	path:hsa04130	SNARE interactions in vesicular transport
XR_938641.2	13.4899	26.4589	0.520931	50.7916	5.66652	0.0313007	1	Up	0.11381	3.00423	0.0160858	0.736618	0	0.0214543	0	0.256143	0.0356175	0	0.032036	0	0	0	0	0	ChrY	3803911	3811576	+	LOC105377227
XR_938915.2	7.46546	13.6411	1.28978	10.5763	3.40277	0.0123882	1	Up	0.421196	0.89614	0.0270004	0.783317	0.106615	0.0959605	0.0665459	0.110174	0	0.0187323	0.008517	0.0467736	2.91e-05	0.191177	0	0.0210241	Chr4	77630637	77637019	-	LOC105377297	XM_006714063.4	18803	antisense	intergenic	downstream	convergent	CXCL13	GeneID:10563,Genbank:NM_006419.2,HGNC:HGNC:10639,MIM:605149	C-X-C motif chemokine ligand 13			path:hsa04060,path:hsa04062	Cytokine-cytokine receptor interaction|Chemokine signaling pathway
XR_938984.2	12.0985	21.6259	2.57106	8.41129	3.07233	0.0162194	1	Up	0.0805361	0.677607	0.00703831	0.21271	0	0.146211	0	0.368086	0.12936	0	0.0235279	2.59e-20	0.00206424	0.00226889	0	0.0167328	Chr4	89681453	89722093	+	LOC105377329	NM_007308.2	2006	antisense	intergenic	downstream	convergent	SNCA	GeneID:6622,Genbank:NM_001146055.1,HGNC:HGNC:11138,MIM:163890	synuclein alpha			path:hsa05010,path:hsa05012	Alzheimer disease|Parkinson disease
XR_938989.2	5.78507	11.0195	0.550681	20.0106	4.32269	0.0192618	1	Up	0.669193	0.259136	1.1e-24	9.96e-12	0	1.51e-24	0	0.59172	1.45e-08	0	6.69e-15	0.0409653	0	0	0	1.65e-23	Chr4	89681453	89722093	+	LOC105377329	NM_000345.3	2006	antisense	intergenic	downstream	convergent	SNCA	GeneID:6622,Genbank:NM_001146055.1,HGNC:HGNC:11138,MIM:163890	synuclein alpha			path:hsa05010,path:hsa05012	Alzheimer disease|Parkinson disease
XR_939801.2	0.847816	0	1.69563	0	#NUM!	0.0338942	1	Down	0	0	0	0	0	0	0	0	0.0283958	0	0	0	0.0315451	0.0333594	0	0.12779	Chr2	21316343	21357490	+	LOC105374318
XR_940299.2	5.21056	9.83784	0.583285	16.8663	4.07607	0.0445151	1	Up	0.547693	1.55303	0	0.00630128	0	0.64854	0.00103846	0	0	0	0	0	0.0438809	0	0.0839059	0	Chr2	81481750	81550486	+	LOC102724542
XR_940946.2	0.669898	1.3398	0	Inf	Inf	0.0497623	1	Up	0	0.238342	0.166426	0	0	0.098523	0	0	0	0	0	0	0	0	0	0	Chr3	70167804	70172568	+	LOC105377151	XM_017007619.2	21917	antisense	intergenic	downstream	convergent	MDFIC2	GeneID:107986096,Genbank:XM_017007619.2,HGNC:HGNC:53442	MyoD family inhibitor domain containing 2	GO:0005634,GO:0005730,GO:0005737,GO:0006351,GO:0007257,GO:0008134,GO:0030111,GO:0030332,GO:0030957,GO:0042308,GO:0045892,GO:0045893,GO:0050434	nucleus|nucleolus|cytoplasm|transcription, DNA-templated|activation of JUN kinase activity|transcription factor binding|regulation of Wnt signaling pathway|cyclin binding|Tat protein binding|negative regulation of protein import into nucleus|negative regulation of transcription, DNA-templated|positive regulation of transcription, DNA-templated|positive regulation of viral transcription
XR_942075.2	2.10203	4.07274	0.131317	31.0145	4.95487	0.013611	1	Up	0.00182995	8.83e-05	0.156881	0	0.0103518	0.194999	0.103238	0	0.00395722	0	0.0104923	0.00149769	0	0.00306573	0	0.00155679	Chr13	73610985	73634420	+	LOC105370256	NM_007249.4	51592	antisense	intergenic	downstream	convergent	KLF12	GeneID:11278,Genbank:NM_007249.4,HGNC:HGNC:6346,MIM:607531	Kruppel like factor 12	GO:0000122,GO:0003677,GO:0003700,GO:0003714,GO:0005654,GO:0005829,GO:0006351,GO:0006357,GO:0046872	negative regulation of transcription from RNA polymerase II promoter|DNA binding|DNA binding transcription factor activity|transcription corepressor activity|nucleoplasm|cytosol|transcription, DNA-templated|regulation of transcription from RNA polymerase II promoter|metal ion binding
XR_942077.1	1.58569	3.17138	0	Inf	Inf	0.00659213	1	Up	0.00168118	0.036937	0.160687	0	2.37e-05	0.0682771	0.0891404	0	0.00346406	0	2.23e-05	0.00139228	0	0.00273143	0	0.00139202	Chr13	73610964	73634420	+	LOC105370256	NM_007249.4	51592	antisense	intergenic	downstream	convergent	KLF12	GeneID:11278,Genbank:NM_007249.4,HGNC:HGNC:6346,MIM:607531	Kruppel like factor 12	GO:0000122,GO:0003677,GO:0003700,GO:0003714,GO:0005654,GO:0005829,GO:0006351,GO:0006357,GO:0046872	negative regulation of transcription from RNA polymerase II promoter|DNA binding|DNA binding transcription factor activity|transcription corepressor activity|nucleoplasm|cytosol|transcription, DNA-templated|regulation of transcription from RNA polymerase II promoter|metal ion binding
XR_943179.2	11.2835	3.81613	18.7508	0.203518	-2.29677	0.0398466	1	Down	0.103206	0.142511	0.0753254	0.0172498	6.2e-12	6.48e-20	5.99e-08	0.132446	0.177455	0.000436062	0.67176	0	1.91e-20	0.467351	0.158234	0.775036	Chr6	159586909	159595641	-	LOC105378085	NM_001322814.1	83423	sense	intergenic	downstream	same_strand	SOD2	GeneID:6648,Genbank:NM_001322817.1,HGNC:HGNC:11180,MIM:147460	superoxide dismutase 2			path:hsa04068,path:hsa04146,path:hsa04211,path:hsa04213,path:hsa05016	FoxO signaling pathway|Peroxisome|Longevity regulating pathway|Longevity regulating pathway - multiple species|Huntington disease
XR_943245.2	13.0085	22.4098	3.60721	6.2125	2.63517	0.0072414	1	Up	0.163964	8.97e-14	0.14212	0.158064	0.0622224	0.704183	0.914158	0.23013	0.0625666	0.0408318	0.0210799	2.26e-12	0.176048	0.000313818	0.00378513	0.0304801	Chr6	166968039	166973356	-	LOC105378120	NM_003730.4	11450	sense	intergenic	upstream	same_strand	RNASET2	GeneID:8635,Genbank:XM_024446575.1,HGNC:HGNC:21686,MIM:612944	ribonuclease T2
XR_943257.3	1.4574	0.12353	2.79127	0.0442558	-4.49799	0.0267253	1	Down	0	0.0180227	0.00801248	0	0.00729419	0	0.00613996	0	0	0.0138729	0	0.0170252	0.132263	0	0.110983	0.360082	Chr6	167237518	167241116	-	LOC102724220	XM_017010958.1	27916	antisense	intergenic	upstream	divergent	UNC93A	GeneID:54346,Genbank:XM_017010958.1,HGNC:HGNC:12570,MIM:607995	unc-93 homolog A	GO:0005886,GO:0016021	plasma membrane|integral component of membrane
XR_943293.2	0.941025	0.12518	1.75687	0.0712518	-3.81093	0.0469675	1	Down	0	0	0	0	0.00656426	0	0	0	0	0	0.0297317	0	0	0.0293018	0.025861	0	Chr6	168413353	168421325	+	LOC105378141	NM_001166412.1	19826	sense	intergenic	upstream	same_strand	SMOC2	GeneID:64094,Genbank:NM_022138.2,HGNC:HGNC:20323,MIM:607223	SPARC related modular calcium binding 2	GO:0005509,GO:0005604,GO:0005614,GO:0007165,GO:0008201,GO:0010811,GO:0030198	calcium ion binding|basement membrane|interstitial matrix|signal transduction|heparin binding|positive regulation of cell-substrate adhesion|extracellular matrix organization
XR_943776.2	17.028	27.4044	6.65165	4.11994	2.04262	0.0406434	1	Up	0.00835318	0.0803106	0.129873	0.0916986	0.0274014	0.289107	0.0200115	0.0739224	0.00542017	0.0611075	2.53e-07	0.000161455	0.0110178	0.0301251	0.00342157	0.0454253	Chr14	39432611	39727709	+	LOC105370461	NM_203301.3	111	antisense	intergenic	upstream	divergent	FBXO33	GeneID:254170,Genbank:NM_203301.3,HGNC:HGNC:19833,MIM:609103	F-box protein 33	GO:0016567	protein ubiquitination
XR_943873.2	13.9831	26.9828	0.983292	27.4413	4.77828	0.000266528	0.791853	Up	0.00644488	0.0546147	0.559954	0.998982	0.47547	7.64e-15	0.417238	1.32478	0.000201173	1.73e-22	0	0.0388174	0.0262962	0.0398879	0.0218772	0.00636229	Chr14	53685007	53850860	-	LINC02331	NM_001347917.1	98876	sense	intergenic	downstream	same_strand	BMP4	GeneID:652,Genbank:NM_001347912.1,HGNC:HGNC:1071,MIM:112262	bone morphogenetic protein 4			path:hsa04060,path:hsa04350,path:hsa04390,path:hsa04550,path:hsa04919,path:hsa05200,path:hsa05217,path:hsa05418	Cytokine-cytokine receptor interaction|TGF-beta signaling pathway|Hippo signaling pathway|Signaling pathways regulating pluripotency of stem cells|Thyroid hormone signaling pathway|Pathways in cancer|Basal cell carcinoma|Fluid shear stress and atherosclerosis
XR_943883.2	1.12854	2.25708	0	Inf	Inf	0.0190823	1	Up	0	0	0.379163	0.296155	0	0.0872392	0.0680737	0.028225	0	0	0	0	0	0.0222474	0	0	Chr14	54043862	54188479	-	LOC105370507	NM_130850.4	86971	sense	intergenic	upstream	same_strand	BMP4	GeneID:652,Genbank:NM_001347912.1,HGNC:HGNC:1071,MIM:112262	bone morphogenetic protein 4			path:hsa04060,path:hsa04350,path:hsa04390,path:hsa04550,path:hsa04919,path:hsa05200,path:hsa05217,path:hsa05418	Cytokine-cytokine receptor interaction|TGF-beta signaling pathway|Hippo signaling pathway|Signaling pathways regulating pluripotency of stem cells|Thyroid hormone signaling pathway|Pathways in cancer|Basal cell carcinoma|Fluid shear stress and atherosclerosis
XR_945156.2	3.4333	6.62915	0.237444	27.9188	4.80316	0.0292034	1	Up	0.0620831	1.05578	0	0	0.306623	0.590172	0	0	0	0	0.0404612	0	0	0.0523331	0	0	Chr12	85318060	85574252	+	LOC105369876	NM_006982.2	16276	sense	intergenic	downstream	same_strand	ALX1	GeneID:8092,Genbank:NM_006982.2,HGNC:HGNC:1494,MIM:601527	ALX homeobox 1
XR_945295.2	1.45263	2.66538	0.239886	11.111	3.47392	0.0294474	1	Up	0.254321	0.18754	0.0980911	0	0	0.231466	0.152818	0.0623562	0	0	0	0	0	0	0	0.095972	Chr12	105426785	105442890	+	LOC105369955	NM_001145199.1	55267	sense	intergenic	downstream	same_strand	C12orf75	GeneID:387882,Genbank:NM_001145199.1,HGNC:HGNC:35164	chromosome 12 open reading frame 75
XR_947149.2	21.7958	9.48594	34.1056	0.278135	-1.84614	0.0432906	1	Down	0.083939	0.0250293	0.0973899	0.0382684	0.183805	0.173829	0.000706884	0.0532885	0.244837	0.395518	0.240403	0.458963	0.185531	0.388687	0.00488532	0.0516116	Chr1	31568236	31578242	-	LOC105378626	NM_001204415.1	0	antisense	genic	exonic	overlapping	TINAGL1	GeneID:64129,Genbank:XM_011541946.1,HGNC:HGNC:19168,MIM:616064	tubulointerstitial nephritis antigen like 1	GO:0005044,GO:0005201,GO:0005576,GO:0005615,GO:0005737,GO:0006955,GO:0007155,GO:0008234,GO:0016197,GO:0030247,GO:0031012,GO:0043236,GO:0070062	scavenger receptor activity|extracellular matrix structural constituent|extracellular region|extracellular space|cytoplasm|immune response|cell adhesion|cysteine-type peptidase activity|endosomal transport|polysaccharide binding|extracellular matrix|laminin binding|extracellular exosome
XR_947411.2	1.65669	0.094	3.21939	0.0291981	-5.09798	0.0284925	1	Down	5.4e-09	4.88e-20	0.00284505	2.79e-22	0	3.22e-21	0.0018997	0.0350445	0.00184452	0.153739	2.84e-06	0.109434	1.13e-26	0.680874	0.0276902	1.39e-26	Chr1	58882878	58896782	-	LOC105378753	NM_002228.3	98765	sense	intergenic	upstream	same_strand	JUN	GeneID:3725,Genbank:NM_002228.3,HGNC:HGNC:6204,MIM:165160	Jun proto-oncogene, AP-1 transcription factor subunit			path:hsa01522,path:hsa04010,path:hsa04012,path:hsa04024,path:hsa04137,path:hsa04210,path:hsa04310,path:hsa04380,path:hsa04510,path:hsa04530,path:hsa04620,path:hsa04621,path:hsa04625,path:hsa04657,path:hsa04658,path:hsa04659,path:hsa04660,path:hsa04662,path:hsa04668,path:hsa04722,path:hsa04912,path:hsa04915,path:hsa04921,path:hsa04926,path:hsa04932,path:hsa04933,path:hsa05030,path:hsa05031,path:hs…	Endocrine resistance|MAPK signaling pathway|ErbB signaling pathway|cAMP signaling pathway|Mitophagy - animal|Apoptosis|Wnt signaling pathway|Osteoclast differentiation|Focal adhesion|Tight junction|Toll-like receptor signaling pathway|NOD-like receptor signaling pathway|C-type lectin receptor signaling pathway|IL-17 signaling pathway|Th1 and Th2 cell differentiation|Th17 cell differentiation|T ce…
XR_947711.2	8.47092	13.7952	3.14667	4.38405	2.13226	0.0432398	1	Up	0.0436474	0.178451	0.0874291	0.0190535	2.15e-05	0.226551	0.0448225	0.00975083	0.042753	0.013592	0.000164751	8.66e-05	0.00121063	0.0747096	6.55e-09	0.0206759	Chr1	112229673	112249500	-	LOC105378909
XR_947910.2	3.24301	6.48601	0	Inf	Inf	0.0298845	1	Up	2.76e-26	0.109924	0.189756	9.28e-18	1.1e-27	1.07e-14	1.46e-08	3.96e-21	6.94e-24	3.15e-08	0.000438628	1.49e-26	1.9e-20	0.000501416	0.00174496	2.42e-05	Chr11	94638009	94657461	+	LOC105369436	NM_152431.2	16588	sense	intergenic	downstream	same_strand	PIWIL4	GeneID:143689,Genbank:NM_152431.2,HGNC:HGNC:18444,MIM:610315	piwi like RNA-mediated gene silencing 4	GO:0005634,GO:0005737,GO:0006417,GO:0007275,GO:0007283,GO:0010529,GO:0030154,GO:0031047,GO:0034584,GO:0034587,GO:0043046,GO:0043186,GO:0051321,GO:0071547	nucleus|cytoplasm|regulation of translation|multicellular organism development|spermatogenesis|negative regulation of transposition|cell differentiation|gene silencing by RNA|piRNA binding|piRNA metabolic process|DNA methylation involved in gamete generation|P granule|meiotic cell cycle|piP-body
XR_948429.2	3.22903	0.786794	5.67127	0.138733	-2.84961	0.0111275	1	Down	2.33e-21	2.14e-31	1.65e-12	5.09e-43	2.02e-36	0.197639	4.23e-29	2.29e-29	0.149712	0.0378884	1.05e-29	0.0634057	6.12e-15	0.353514	0.134617	0.477129	Chr5	70585910	70598774	+	LOC105379020	XM_017010108.1	53853	antisense	intergenic	upstream	divergent	LOC107986354	GeneID:107986354,Genbank:XM_017010108.1	uncharacterized LOC107986354	GO:0016021	integral component of membrane
XR_948532.1	1.87425	3.74851	0	Inf	Inf	0.021344	1	Up	0	1.9795	0	0	1.65343	0.474819	0	0	0	0	0	0	0	0	0	0	Chr5	85805313	85856116	+	LOC105379062
XR_948906.2	3.44953	0.31153	6.58754	0.0472908	-4.4023	0.00306341	1	Down	2.44e-14	0.0316672	0.0104181	7.46e-19	1.05e-21	9.67e-09	1.43e-09	0.0563749	0.301611	9.38e-23	5.22e-06	1.1e-11	0.440064	7.58e-06	0.410839	0.392254	Chr8	7713187	7721673	-	LOC105379215	XM_024447361.1	26540	sense	intergenic	upstream	same_strand	LOC101929400	GeneID:101929400,Genbank:XM_024447361.1	uncharacterized LOC101929400
XR_948925.2	1.13141	0	2.26283	0	#NUM!	0.0422938	1	Down	0	0	0	0	0	0	0	0	0.139727	0	0	0	0.0414203	0	0.207776	0	Chr8	8560857	8574081	+	LOC105379224
XR_950207.2	9.51748	4.25854	14.7764	0.288199	-1.79486	0.0480006	1	Down	0.206372	0.000105702	0.219822	0.217263	0.291666	0.592834	0.0497479	1.27e-09	0.828615	1.02221	0.270889	0.142346	0.736979	0.139521	0.91365	0.455762	Chr11	65663161	65671733	+	LOC105369347	NM_001145138.1	189	antisense	intergenic	upstream	divergent	RELA	GeneID:5970,Genbank:NM_001145138.1,HGNC:HGNC:9955,MIM:164014	RELA proto-oncogene, NF-kB subunit			path:hsa01523,path:hsa04010,path:hsa04014,path:hsa04024,path:hsa04062,path:hsa04064,path:hsa04066,path:hsa04071,path:hsa04137,path:hsa04151,path:hsa04210,path:hsa04211,path:hsa04218,path:hsa04380,path:hsa04620,path:hsa04621,path:hsa04622,path:hsa04623,path:hsa04625,path:hsa04657,path:hsa04658,path:hsa04659,path:hsa04660,path:hsa04662,path:hsa04668,path:hsa04722,path:hsa04917,path:hsa04920,path:hs…	Antifolate resistance|MAPK signaling pathway|Ras signaling pathway|cAMP signaling pathway|Chemokine signaling pathway|NF-kappa B signaling pathway|HIF-1 signaling pathway|Sphingolipid signaling pathway|Mitophagy - animal|PI3K-Akt signaling pathway|Apoptosis|Longevity regulating pathway|Cellular senescence|Osteoclast differentiation|Toll-like receptor signaling pathway|NOD-like receptor signaling …
XR_950950.2	1.1019	0.0977059	2.1061	0.046392	-4.42998	0.0304599	1	Down	0	1.91e-14	0	0	0	0	0.107805	0	0.0651199	0.190451	0	0.136516	0.386028	0	0.239069	0.299806	Chr16	26584799	26595452	-	LINC02195
